# Supplementary material for: Sex-based differences in speed, sub-technique selection, and kinematic patterns during low- and high-intensity training for classical cross-country skiing
Source: PLoS One. 2018 Nov 15;13(11):e0207195. doi: 10.1371/journal.pone.0207195 (PMC6237352; doi:10.1371/journal.pone.0207195)
Supplement: S1 Data — (XLSX) [file pone.0207195.s001.xlsx]

## Sheet: Participant_charactheristics
Participant	Age (yr)	Weigth (kg)	Heigth (cm)	BMI	HR_max	VO2max (mL)	VO2max (L)	Vmax_flat (s)	Vmax_flat (m/s)	Vmax_uphill (s)	Vmax_uphill (m/s)
M1	23	85.9	187	24.5646	198	70.3	6.03877	2.33	8.58369	4.216	4.74383
M2	25	75	173	25.0593	199	73	5.475	2.797	7.15052	4.044	4.9456
M3	19	79.6	180	24.5679	192	66.4	5.28544	2.315	8.63931	4.448	4.4964
M4	21	83	189	23.2356	198	70.8	5.8764	2.426	8.24402	5.34	3.74532
M5	21	85.5	182	25.8121	183	66.6	5.6943	2.4	8.33333	4.335	4.61361
M6	22	74.8	178	23.6081	200	66.1	4.94428	2.481	8.06127	5.23	3.82409
W1	20	61	166	22.1367	203	59.8	3.6478	3.064	6.52742	4.578	4.36872
W2	17	56.5	166	20.5037	194	54.1	3.05665	2.932	6.82128	5.667	3.5292
W3	21	64.8	168	22.9592	196	63.1	4.08888	3.22	6.21118	4.866	4.11015
W4	20	61.9	168	21.9317	205	62.8	3.88732	3.076	6.50195	6.061	3.29979
W5	20	57.1	160	22.3047	204	61.1	3.48881	2.867	6.97593	5.142	3.88954
W6	21	68.6	172	23.1882	192	59.4	4.07484	2.949	6.78196	5.082	3.93546
Mean
Men	21.8333	80.6333	181.5	24.4746	195	68.8667	5.55237	2.45817	8.16869	4.60217	4.39481
Women	19.8333	61.65	166.667	22.1707	199	60.05	3.70738	3.018	6.63662	5.23267	3.85548
SD
Men	2.04124	4.97701	5.89067	0.941638	6.51153	2.88975	0.402178	0.177015	0.543084	0.546698	0.496173
Women	1.47196	4.60293	3.93277	0.949963	5.65685	3.28192	0.396918	0.127469	0.276195	0.541984	0.387578
Men vs Women
Absolute difference	-2	-18.9833	-14.8333	-2.30391	4	-8.81667	-1.84498	0.559833	-1.53207	0.6305	-0.539333
Percentage difference	-10.084	-30.7921	-8.9	-10.3917	2.01005	-14.6822	-49.7651	18.5498	-23.0851	12.0493	-13.9887
Assumptions of normal distribution	NO	YES	YES	YES	YES	YES	YES	YES	YES	YES	YES
Student t-test		4.40894e-05	0.000444256	0.00177407	0.282479	0.000588258	1.18024e-05	9.06521e-05	0.000106998	0.0726356	0.0622569
Mann–Whitney U test	0.093

## Sheet: Training_data
	Training sessions					Training time (hours)					Endurance (hours)					LIT (hours)					MIT (hours)					HIT (hours)					Strength (hours)					Speed (hours)					Spesific (hours)					Unspesific (hours)
Participant	Total	GP1	GP2	SP	CP	Total	GP1	GP2	SP	CP	Total	GP1	GP2	SP	CP	Total	GP1	GP2	SP	CP	Total	GP1	GP2	SP	CP	Total	GP1	GP2	SP	CP	Total	GP1	GP2	SP	CP	Total	GP1	GP2	SP	CP	Total	GP1	GP2	SP	CP	Total	GP1	GP2	SP
M1	422	40.7	37	38.5	31.7	681.2	74.6	62.2	56.1	45.5	612.4	64.1	56	51.3	42.7	548.7	57.9	52.2	45	37.3	34.1	4.6	2.9	2.1	2.1	29.6	1.6	0.9	4.2	3.3	41.7	6.4	3.2	3	2.3	14.1	2	1.7	1.1	0.3	419.3	38.9	31.7	40.7	36.9	220.2	29.2	27.3	12.3
M2	469	43.3	39.3	43	35.7	759.3	73.2	72.5	63.7	49.1	692.4	66.4	66.2	56.8	46	634.3	61.7	61.8	51.2	39.9	19.7	2.6	1.3	1.6	1.6	38.5	2.1	3.2	4	4.5	48.3	5.3	4	5.1	2.1	18.5	1.5	2.3	1.8	1	401.4	24.7	32.4	41.3	37.8	309.5	43.2	36.1	17.2
M3	351	28.7	29.3	34.5	29.3	597	51.8	56.1	56.3	41.2	526.8	46.6	48.7	47.5	38.3	468.5	40.7	44	42.2	33.4	25.4	3.3	2	1.7	1.8	32.9	2.6	2.7	3.5	3.1	43.3	4.5	4.2	3.5	2.6	2.1	0.3	0.2	0.1	0.1	328.2	20.5	28.1	43	29.1	225.5	26.7	23.8	9.8
M4	416	39.7	36.7	32	31.3	685.8	67.9	67	50.3	49.1	616	58	58.8	47.4	46.4	539.2	51.9	52.3	41.3	38.9	21.6	2.7	2.2	1.4	1.2	55.3	3.5	4.2	4.6	6.4	45.9	6.2	5.6	2	1.9	17.1	2.6	1.7	0.6	0.8	465.6	40.6	40	39.4	40.3	174.3	21.1	21.4	8.9
M5	434	36	40.3	39	34.7	711.3	68.9	70.3	52.6	49.5	652.3	61.9	63.7	49.1	46	574.8	56.6	56.8	42.2	39	34	2.6	3.3	2.7	2.5	43.5	2.7	3.6	4.2	4.5	36	4.7	3.5	2.1	2.2	22.5	2.2	3	1.4	1.3	437.4	34.2	32.7	42.6	43.8	238	29.9	34.1	7.9
M6	174	7.7	21	25	10.7	456.5	39.9	47.7	44.3	26.6	412.4	34.8	43	39.6	25.5	367.8	32.2	38.7	34.6	22.1	16.5	1.2	1.4	1.9	1.4	28.1	1.4	2.9	3.1	1.9	18.3	2.4	2.2	1.3	0.6	9	0.9	1.1	0.9	0.5	171	16.9	15.5	14.5	11.1	267.1	20.7	30	28.5
W1	349	29.3	32	22.5	31.3	547.3	45.3	62.2	30.4	39.9	452.1	37.6	53.9	25.4	34.8	408.3	33.4	48.8	23.3	31.4	16.9	2.8	1.7	0.5	0.8	26.8	1.5	3.5	1.5	2.6	33.9	3	4.5	1.7	2.3	21.8	2.2	2.3	0.9	1.8	251.9	18.5	24.4	15.8	25.3	261.5	23.8	33.4	13
W2	349	18.3	33	34	32.3	492	25.3	51.6	49.6	41.6	436.2	19.1	45.8	44.1	39.4	376.3	15.9	39.7	37.7	34.8	28.8	1.7	3.2	2.6	2.3	31.2	1.5	2.8	3.8	2.3	47.4	5.7	5.4	4.2	1.6	2.5	0.2	0	0.9	0.1	258.2	9.8	22.1	31.9	26.9	186.4	9.8	24.2	13.5
W3	330	28.7	27.7	15.5	35.7	546.9	50.7	50.9	17.4	56.4	455.2	42.6	42.1	12.6	48.2	401.8	38.5	37.5	11.5	41.4	17.5	2.6	0.9	0.7	1.7	35.9	1.4	3.6	0.4	5.2	49.8	4.8	5.4	1.5	4.5	17.9	1.9	2	0	1.7	294.5	22.4	25.6	5.5	41.7	202.6	23.4	19.8	10.4
W4	373	28.7	31	34.5	33.7	553.1	42.7	52	45.4	45.8	463.7	37	44.7	38.2	39.2	417.7	34.4	40.4	33.6	34.7	11.4	0.3	2.2	1	0.1	34.6	2.3	2.1	3.5	4.4	28	3	2.7	2	2	17.7	2	1.5	1.6	1.3	285.7	17.4	20.8	25.9	33	239.3	22.4	28.5	17.4
W5	347	22.7	33	31	32	614.7	43.1	64.5	51.4	48.9	554.7	38	59.3	44.4	45	511.9	35.8	54.2	40.5	41.3	16.4	1.7	2.9	0.8	0.3	26.4	0.5	2.3	3.2	3.4	39.9	3.8	3.4	5.1	2.4	18.3	1.4	1.7	1.9	1.5	351	15.3	30	35.9	38.1	223.8	24	31.2	10.4
W6	406	33.3	29.3	36.5	37.3	594.1	53.9	46.1	45.3	44.5	552.2	48.6	41.9	41.7	42.6	499	44.1	38.1	37.1	37.8	12.1	1.2	1.1	0.8	0.9	41.2	3.3	2.6	3.8	3.9	32.6	4.2	3.4	2.7	1.4	5.2	0.5	0.5	0.5	0.5	302.2	23	21.3	29.1	31	259.2	26.8	21.3	13.6
Mean
Men	377.667	32.6833	33.9333	35.3333	28.9	648.517	62.7167	62.6333	53.8833	43.5	585.383	55.3	56.0667	48.6167	40.8167	522.217	50.1667	50.9667	42.75	35.1	25.2167	2.83333	2.18333	1.9	1.76667	37.9833	2.31667	2.91667	3.93333	3.95	38.9167	4.91667	3.78333	2.83333	1.95	13.8833	1.58333	1.66667	0.983333	0.666667	370.483	29.3	30.0667	36.9167	33.1667	239.1	28.4667	28.7833	14.1
Women	359	26.8333	31	29	33.7167	558.017	43.5	54.55	39.9167	46.1833	485.683	37.15	47.95	34.4	41.5333	435.833	33.6833	43.1167	30.6167	36.9	17.1833	1.71667	2	1.06667	1.01667	32.6833	1.75	2.81667	2.7	3.63333	38.6	4.08333	4.13333	2.86667	2.36667	13.9	1.36667	1.33333	0.966667	1.15	290.583	17.7333	24.0333	24.0167	32.6667	228.8	21.7	26.4	13.05
SD
Men	106.903	13.2457	7.418	6.33772	9.21824	107.886	13.8274	9.39227	6.53373	8.87265	100.948	12.2265	8.87055	5.629	8.11651	92.7874	11.3985	8.41063	5.3962	6.77377	7.42413	1.10755	0.79854	0.460435	0.476095	10.2408	0.778246	1.12324	0.542832	1.54629	10.93	1.45247	1.13563	1.35597	0.700714	7.33005	0.861201	0.964711	0.598052	0.450185	108.116	9.96213	8.12125	11.059	11.8561	45.7877	8.2143	5.74157	7.79974
Women	26.7955	5.38095	2.13448	8.24621	2.34812	42.7453	9.95269	7.17572	13.2834	5.91994	53.2479	9.87477	7.07439	12.7911	4.75254	55.7953	9.5187	6.79571	11.1155	3.998	6.24545	0.919601	0.938083	0.768548	0.84004	5.70698	0.950263	0.617792	1.41704	1.09666	8.66048	1.0553	1.13783	1.46788	1.11475	7.97321	0.835863	0.895917	0.697615	0.692098	35.6914	4.88003	3.45987	11.3413	6.34875	30.374	6.01166	5.4929	2.58747
Men vs Women
Absolute difference	-18.6667	-5.85	-2.93333	-6.33333	4.81667	-90.5	-19.2167	-8.08333	-13.9667	2.68333	-99.7	-18.15	-8.11667	-14.2167	0.716667	-86.3833	-16.4833	-7.85	-12.1333	1.8	-8.03333	-1.11667	-0.183333	-0.833333	-0.75	-5.3	-0.566667	-0.1	-1.23333	-0.316667	-0.316667	-0.833333	0.35	0.0333333	0.416667	0.0166667	-0.216667	-0.333333	-0.0166667	0.483333	-79.9	-11.5667	-6.03333	-12.9	-0.5	-10.3	-6.76667	-2.38333	-1.05
Percentage difference	-5.19963	-21.8012	-9.46237	-21.8391	14.2857	-16.2182	-44.1762	-14.8182	-34.9896	5.81018	-20.5278	-48.856	-16.9274	-41.3275	1.72552	-19.8203	-48.9362	-18.2064	-39.6298	4.87805	-46.7507	-65.0485	-9.16667	-78.125	-73.7705	-16.2162	-32.381	-3.5503	-45.679	-8.7156	-0.82038	-20.4082	8.46774	1.16279	17.6056	0.119904	-15.8537	-25	-1.72414	42.029	-27.4964	-65.2256	-25.104	-53.7127	-1.53061	-4.50175	-31.1828	-9.02778	-8.04598
Assumptions of normal distribution	YES	YES	YES	YES	NO	YES	YES	YES	YES	No	No	YES	YES	YES	No	YES	YES	YES	YES	YES	YES	YES	YES	No	YES	YES	YES	YES	YES	YES	YES	YES	YES	YES	YES	YES	YES	YES	YES	YES	YES	YES	YES	No	YES	YES	No	YES	YES
Student t-test	0.686991	0.339847	0.388901	0.166653		0.0851668	0.0200299	0.124839	0.0434301			0.0178882	0.110271	0.0318881		0.0791803	0.0216031	0.105722	0.0369772	0.587442	0.0700083	0.0866126	0.723055		0.0862494	0.294062	0.284822	0.852287	0.0903658	0.691037	0.956738	0.282069	0.605477	0.968213	0.456194	0.997067	0.667742	0.549014	0.965437	0.182105	0.116364	0.0367087	0.125044		0.929238	0.655931		0.479391	0.760727
Mann–Whitney U test					0.24					0.937	0.132				0.818									0.041																				0.041			0.31
[truncated: 1 more columns]

## Sheet: Total_course
Participant	Int	RPE	Lactate (mmol/l)	#Cycles	Avg_HR_total (beat/min)	Rel_HR_total (%)	Avg_HR_Lap1 (beat/min)	Rel_HR_Lap1 (%)	Avg_HR_Lap2 (beat/min)	Rel_HR_Lap2 (%)	Avg_HR_Lap3 (beat/min)	Rel_HR_Lap3 (%)	Avg_speed_total (m/s)	Avg_speed_Lap1 (m/s)	Avg_speed_Lap2 (m/s)	Avg_speed_Lap3 (m/s)	LIT/HIT_speed (%)	Time (s)	#DP	Length_DP (m)	Time_DP (s)	Speed_DP (m/s)	#DIA	Length_DIA (m)	Time_DIA (s)	Speed_DIA (m/s)	#DK	Length_DK (m)	Time_DK (s)	Speed_DK (m/s)	#MISC	Length_MISC (m)	Time_MISC (s)	Speed_MISC (m/s)	#HRB	Length_HRB (m)	Time_HRB (s)	Speed_HRB (m/s)	DIA_rel_time (%)	DK_rel_time (%)	DP_rel_time (%)	HRB_rel_time (%)	MISC_rel_time (%)	DIA_rel_distance (%)	DK_rel_distance (%)	DP_rel_distance (%)	HRB_rel_distance (%)	MISC_rel_distance (%)	DIA_cycle_length (m)
M1	LIT	13	1.1	735	135.6	68.5	134.8	68.1	137.2	69.3	135	68.2	4.3913	4.26	4.38	4.46	71.8554	1178.19	264	1540.35	343.6	4.483	342	838.587	401.35	2.0894	47	208.605	69.25	3.0123	61	2546.43	341.35	7.4599	21	36.2222	21.95	1.6502	34.0649	5.87764	29.1633	1.86302	28.9723	16.2108	4.03257	29.7767	0.700217	49.2253	2.45201
M2	LIT	11	1.3	802	135.4	68	137.3	69	134.5	67.6	134.2	67.4	4.2565	4.12	4.26	4.31	71.2707	1215.51	277	1937.5	369.4	5.245	411	1043.13	507.7	2.0546	60	254.268	87.8	2.896	49	1925.04	244.5	7.8734	5	8.7863	4.95	1.775	41.7686	7.22333	30.3906	0.407238	20.1151	20.1649	4.9153	37.454	0.169849	37.2132	2.53803
M3	LIT	12	0.9	823	143.7	74.8	145.6	75.9	143.9	74.9	141.4	73.7	4.1341	4.12	4.04	4.16	69.7727	1251.49	261	1926.19	379.3	5.0783	417	967.563	512.45	1.8881	7	40.9597	10.05	4.0756	68	2121.77	270.6	7.841	70	115.332	78.65	1.4664	40.9471	0.80304	30.3078	6.28449	21.6222	18.7041	0.791798	37.2354	2.22951	41.0163	2.32029
M4	LIT	12	1.3	805	145.5	73.5	144.7	73.1	145.8	73.7	146.1	73.8	4.4873	4.38	4.43	4.57	69.6191	1152.99	423	2592.2	552.35	4.693	299	739.331	347.65	2.1267	0	0	0		50	1768.38	216.6	8.1643	31	59.4939	32.3	1.8419	30.1521	0	47.906	2.80142	18.786	14.2921	0	50.1101	1.15009	34.1848	2.47268
M5	LIT	12	1.2	832	134	73.2	129.7	70.9	135.2	73.9	137.2	75	4.2901	4.18	4.23	4.38	77.746	1205.99	313	2009.09	382.3	5.2553	354	892.257	399.2	2.2351	42	197.02	60.55	3.2538	75	1949.85	308.95	6.3112	48	90.2954	51.25	1.7619	33.1015	5.02079	31.7002	4.24964	25.618	17.2483	3.80863	38.8379	1.74551	37.6929	2.5205
M6	LIT	10	1.3	797	139.4	69.7	136.9	68.5	140.8	70.4	140.6	70.3	4.1809	4.13	4.12	4.21	74.0769	1237.48	328	2150.39	455.55	4.7204	336	867.554	419.55	2.0678	37	158.676	56.2	2.8234	55	1916.47	263.55	7.2718	41	78.62	42.1	1.8675	33.9034	4.54147	36.8126	3.40206	21.2972	16.7708	3.06739	41.5696	1.51981	37.0476	2.58201
M1	HIT	18	10.2	572	164.2	82.9	153.6	77.6	165.6	83.6	174.2	88	6.1113	5.91	5.96	6.35		846.596	293	1785.69	311.8	5.727	174	614.8	191.6	3.2088	23	129.939	31.95	4.0669	75	2613.59	303.85	8.6016	7	22.0045	6.45	3.4116	22.6318	3.77394	36.8299	0.761875	35.8908	11.8848	2.51187	34.5194	0.425372	50.5236	3.53333
M2	HIT	18	13	723	175.5	88.2	168.1	84.5	177.5	89.2	180.4	90.6	5.9723	6.24	5.92	5.67		866.299	412	2509.93	407.55	6.1586	181	603.664	180.3	3.3481	46	256.976	56.05	4.5848	65	1748.11	207.7	8.4165	19	53.3696	14.35	3.7191	20.8127	6.47005	47.0449	1.65647	23.9755	11.6695	4.96764	48.5199	1.0317	33.7929	3.33516
M3	HIT	17	10.7	649	167.4	87.2	149.1	77.6	175.4	91.4	177.7	92.6	5.9251	5.92	5.8	5.94		873.2	289	1957.39	317.65	6.1621	229	697.931	238.3	2.9288	8	50.616	8.6	5.8856	75	2348.02	266.5	8.8106	48	113.92	41.15	2.7684	27.2904	0.984883	36.3777	4.71255	30.5199	13.4918	0.978465	37.8385	2.2022	45.39	3.04773
M4	HIT	17	8.2	701	172	86.9	168.3	85	172.8	87.3	175	88.4	6.4455	6.46	6.25	6.5		802.7	469	2669.91	436.4	6.118	109	330.675	102	3.2419	0	0	0		72	2011.34	221.5	9.0805	51	153.51	41.65	3.6857	12.7071	0	54.3665	5.18874	27.5944	6.39233	0	51.6125	2.96753	38.8814	3.03372
M5	HIT	19	7.9	718	160.3	87.6	152.3	83.2	161.9	88.5	166.7	91.1	5.5181	5.52	5.39	5.54		937.605	334	2069.84	340.4	6.0806	236	808.185	246.15	3.2833	29	165.067	39.8	4.1474	83	2021.56	279.05	7.2444	36	106.854	31.75	3.3655	26.2531	4.24486	36.3053	3.38629	29.762	15.6231	3.19093	40.0124	2.06562	39.079	3.42451
M6	HIT	18	8.2	690	169.9	85	163.1	81.6	171.8	85.9	175	87.5	5.644	5.55	5.62	5.65		916.69	352	2241.14	371.25	6.0367	240	804.452	264.1	3.046	9	53.5692	12.05	4.4456	51	1962.6	235.2	8.3444	38	107.754	33.4	3.2262	28.8102	1.31451	40.499	3.64354	25.6575	15.551	1.03555	43.3239	2.083	37.9393	3.35188
W1	LIT	13	4.3	858	179.4	88.4	171.9	84.7	181.7	89.5	184.1	90.7	4.1785	4.29	4.17	4	88.5069	1238.2	347	2276.94	451.15	5.047	387	1106.72	464.4	2.3831	80	409.314	118.7	3.4483	44	1372.59	201.85	6.8	0	0	0		37.5062	9.58653	36.4361	0	16.3019	21.3942	7.9125	44.0158	0	26.5337	2.85975
W2	LIT	12	5.7	806	167.6	86.4	165.9	85.5	168.6	86.9	168.3	86.8	4.466	4.29	4.49	4.54	88.5637	1158.49	262	1814.22	334.3	5.4269	371	1037.02	434.2	2.3884	60	269.348	85.55	3.1484	79	1971.77	270.7	7.284	34	74.6711	32.3	2.3118	37.4799	7.38464	28.8566	2.78812	23.3667	20.0468	5.2068	35.071	1.44348	38.1166	2.79521
W3	LIT	11	4.1	903	164.3	83.8	161.3	82.3	165.7	84.6	166.1	84.8	4.2492	4.02	4.25	4.4	82.0388	1217.59	454	3153.89	603.3	5.2277	355	1060.36	423.35	2.5047	45	182.729	63.7	2.8686	49	775.526	126.95	6.1089	0	0	0		34.7694	5.23163	49.5485	0	10.4263	20.498	3.53237	60.9684	0	14.9918	2.98694
W4	LIT	12	4.4	879	170.8	83.3	167.7	81.8	171.6	83.7	172.8	84.3	4.049	4.29	3.95	3.85	90.14	1277.8	265	1725.94	342.35	5.0415	395	1005.96	480.3	2.0944	65	324.079	94.6	3.4258	62	1963.73	270.2	7.2677	92	148.687	89.15	1.6678	37.5881	7.40337	26.7922	6.97685	21.1458	19.4463	6.26481	33.3644	2.87429	37.9611	2.54673
W5	LIT	11	3.6	901									4.2067	4.18	4.17	4.18	84.9907	1229.9	391	2627.26	491.55	5.3449	394	1093.68	482.35	2.2674	66	345.303	96.35	3.5838	37	1078.23	146.15	7.3775	13	23.5831	11.9	1.9818	39.2188	7.834	39.9668	0.967562	11.8831	21.142	6.6751	50.788	0.455888	20.8434	2.77583
W6	LIT	11	1.7	1011	160.9	83.8	161.4	84.1	161.6	84.2	159.7	83.2	3.7125	3.58	3.75	3.75	75.0485	1393.62	350	2614.45	489.2	5.3443	562	1581.63	718.85	2.2002	33	212.335	54.95	3.8642	46	724.579	106.6	6.7972	20	29.4134	21.55	1.3649	51.5816	3.94298	35.1029	1.54634	7.64917	30.5748	4.10469	50.5402	0.568595	14.0069	2.81429
W1	HIT	18	13	860	190.3	93.8	186.6	91.9	192.1	94.6	192.5	94.9	4.7211	4.47	4.61	5.03		1095.89	299	1677.94	314.65	5.3327	418	1350.43	447.35	3.0187	18	84.2894	21.85	3.8576	125	2055.65	311	6.6098	0	0	0		40.8208	1.99382	28.7119	0	28.3788	26.1053	1.62941	32.4364	0	39.7381	3.23069
W2	HIT	17	10.7	779	171.4	88.3	167.9	86.6	174.7	90	171.6	88.4	5.0427	4.95	4.95	5.13		1026	279	1681.65	297.55	5.6516	323	891.976	339.5	2.6273	38	175.361	52.1	3.3659	86	2305.35	291.15	7.9181	53	116.373	45.1	2.5803	33.0897	5.07798	29.001	4.39572	28.3772	17.2429	3.38993	32.5082	2.24962	44.565	2.76153
W3	HIT	19	7.1	853	174.5	89	173.1	88.3	173.7	88.6	176.7	90.2	5.1795	5.35	5.02	5.08		998.9	418	2365.01	412.3	5.7361	367	1162.04	373.8	3.1087	0	0	0		52	1601.75	198.3	8.0774	14	37.8143	11.45	3.3026	37.4212	0	41.2754	1.14626	19.8518	22.4636	0	45.7183	0.730994	30.9637	3.16633
W4	HIT	18	9.8	941	184.9	90.2	178.9	87.3	186.8	91.1	188.8	92.1	4.4919	4.53	4.43	4.43		1151.81	302	1881.02	333.65	5.6377	439	1344.98	469.85	2.8626	68	392.145	83.65	4.6879	70	1410.28	210	6.7156	62	139.311	53.5	2.604	40.7924	7.2625	28.9675	4.64488	18.2322	26	7.58061	36.3623	2.69305	27.2623	3.06374
W5	HIT	18	9.1	925									4.9496	5.07	4.87	4.82		1045.3	439	2414.56	413.45	5.84	350	1020.93	355.95	2.8682	72	392.786	91.15	4.3092	50	1313.78	172.65	7.6095	14	25.5088	10.75	2.3729	34.0525	8.72001	39.5534	1.02842	16.5168	19.7358	7.59301	46.6761	0.493114	25.3968	2.91695
W6	HIT	18	7.1	955	179.3	93.4	173.4	90.3	181.2	94.4	183.5	95.6	4.9468	4.86	4.85	5.04		1045.89	460	2980.2	472.9	6.302	427	1423.17	463.5	3.0705	0	0	0		42	681.065	86	7.9194	22	46.1806	17.4	2.6541	44.3164	0	45.2152	1.66366	8.22268	27.5115	0	57.6108	0.892724	13.1658	3.33295
Mean
MEN	LIT	11.6667	1.18333	799	138.933	71.2833	138.167	70.9167	139.567	71.6333	139.083	71.4	4.29003	4.19833	4.24333	4.34833	72.3901	1206.94	311	2025.95	413.75	4.9125	359.833	891.404	431.317	2.07695	32.1667	143.255	47.3083	3.21222	59.6667	2037.99	274.258	7.48693	36	64.7917	38.5333	1.72715	35.6563	3.91105	34.3801	3.16798	22.7351	17.2319	2.76928	39.164	1.2525	39.3967	2.48092
WOMEN	LIT	11.6667	3.96667	893	168.6	85.14	165.64	83.68	169.84	85.78	170.2	85.96	4.14365	4.10833	4.13	4.12	84.8814	1252.6	344.833	2368.78	451.975	5.23872	410.667	1147.56	500.575	2.30637	58.1667	290.518	85.6417	3.38985	52.8333	1314.4	187.075	6.93922	26.5	46.0591	25.8167	1.83157	39.6907	6.89719	36.1172	2.04648	15.1288	22.1837	5.61605	45.7913	0.890375	25.4089	2.79646
MEN	HIT	17.8333	9.7	675.5	168.217	86.3	159.083	81.5833	170.833	87.65	174.833	89.7	5.93605	5.93333	5.82333	5.94167		873.848	358.167	2205.65	364.175	6.04717	194.833	643.285	203.742	3.17615	19.1667	109.361	24.7417	4.62606	70.1667	2117.53	252.3	8.41633	33.1667	92.9019	28.125	3.36275	23.0842	2.79804	41.9039	3.22491	28.9	12.4354	2.11408	42.6378	1.7959	40.9344	3.28772
WOMEN	HIT	18	9.46667	885.5	180.08	90.94	175.98	88.88	181.7	91.74	182.62	92.24	4.8886	4.87167	4.78833	4.92167		1060.63	366.167	2166.73	374.083	5.75002	387.333	1198.92	408.325	2.926	32.6667	174.097	41.4583	4.05515	70.8333	1561.31	211.517	7.47497	27.5	60.8647	23.0333	2.70278	38.4155	3.84239	35.4541	2.14649	19.9299	23.1765	3.36549	41.8853	1.17658	30.182	3.0787
SD
MEN	LIT	1.0328	0.160208	34.0881	4.77479	2.89787	6.05497	3.06752	4.6796	2.94324	4.49374	3.20811	0.131544	0.104003	0.148683	0.154067	3.08541	36.6867	61.1588	343.509	77.4868	0.324071	45.8407	105.173	65.5516	0.113039	23.5917	100.707	34.6459	0.509485	10.3473	273.317	44.8172	0.657709	22.5211	38.4107	25.3988	0.148509	4.64286	2.87832	7.15211	2.01972	3.82048	2.03312	1.94678	6.64042	0.742522	5.28353	0.0913798
WOMEN	LIT	0.816497	1.31098	67.9382	7.07566	2.19043	4.48085	1.57861	7.58835	2.41392	9.09175	2.95347	0.251034	0.279672	0.254558	0.310677	5.64153	79.1533	73.9119	542.729	101.702	0.163467	75.7065	215.807	109.604	0.148103	16.7023	85.3455	23.286	0.345639	15.2239	556.993	71.9546	0.479134	34.5702	57.2298	33.4605	0.407346	5.99861	2.00527	8.19783	2.63245	6.22954	4.1718	1.64983	10.4916	1.10632	10.7673	0.143805
MEN	HIT	0.752773	1.99399	57.1621	5.47117	1.98595	8.46319	3.30237	5.95472	2.71201	4.60029	2.02978	0.332163	0.371466	0.296558	0.399671		48.5029	70.4767	336.403	50.2411	0.163938	50.7835	176.782	59.4713	0.157834	16.8928	93.6379	21.4136	0.735269	11.0348	309.891	36.8912	0.633954	17.0577	47.1584	14.5127	0.348015	5.89184	2.44322	7.36684	1.72032	4.21206	3.4174	1.81013	6.50305	0.911627	5.99055	0.203724
WOMEN	HIT	0.632456	2.25625	67.1111	7.66107	2.52547	7.09838	2.18906	7.86479	2.6717	8.55961	3.05336	0.245318	0.33241	0.223823	0.263167		54.8066	81.2685	513.484	68.992	0.319196	47.1791	210.632	58.3516	0.178569	32.1662	181.139	40.4592	0.571258	30.9349	575.937	82.0737	0.648084	24.4602	54.6563	21.2719	0.352042	4.35071	3.74059	7.41816	1.91792	7.67252	4.07177	3.50162	9.92623	1.05657	11.1335	0.210904
LIT vs HIT
MEN		6.16667	8.51667	-123.5	29.2833	15.0167	20.9167	10.6667	31.2667	16.0167	35.75	18.3	1.64602	1.735	1.58	1.59333		-333.093	47.1667	179.7	-49.575	1.13467	-165	-248.119	-227.575	1.0992	-13	-33.8938	-22.5667	1.41384	10.5	79.5447	-21.9583	0.9294	-2.83333	28.1103	-10.4083	1.6356	-12.5721	-1.11301	7.52379	0.0569331	6.16489	-4.79643	-0.655206	3.47381	0.543404	1.53769	0.806803
MEN%		52.8571	719.718	-15.4568	21.0773	21.0662	15.1387	15.0411	22.4027	22.3592	25.704	25.6303	38.3684	41.3259	37.2349	36.6424		-27.5981	15.1661	8.86991	-11.9819	23.0975	-45.8546	-27.8347	-52.7629	52.9238	-40.4145	-23.6598	-47.7013	44.0144	17.5978	3.90309	-8.00644	12.4136	-7.87037	43.3856	-27.0112	94.6994	-35.2591	-28.458	21.8841	1.79714	27.1161	-27.8347	-23.6598	8.86991	43.3856	3.90309	32.5203
Assumptions of normal distribution		YES	YES	YES	YES	YES	YES	YES	No	YES	YES	YES	YES	YES	YES	YES		YES	NO	NO	YES	YES	YES	YES	YES	YES	YES	YES	YES	YES	YES	YES	YES	YES	YES	YES	YES	YES	YES	YES	No	YES	YES	YES	YES	No	YES	YES	YES
MEN (Paired sampled t-test)		9.22974e-05	0.000150728	0.000443279	5.99765e-05	4.00714e-05	0.00284788	0.00284304	5.61731e-05	4.05007e-05	3.94041e-05	2.61438e-05	2.01076e-05	4.79323e-05	1.54814e-05	6.24303e-05		3.68423e-06			0.0689828	7.62575e-05	0.000457091	0.0119979	0.000458277	2.00068e-06	0.0444294	0.143486	0.0309641	0.00153651	0.0352805	0.255782	0.0300607	0.000111059	0.693548	0.13376	0.216825	2.17119e-05	0.00390015	0.092328		0.930982	0.00136247	0.0119979	0.143486		0.13376	0.255782	9.49282e-05
MEN (Wilcoxon signed-rank test )																			0.028	0.028																					0.027					0.026
WOMEN		6.33333	5.5	-7.5	11.48	5.8	10.34	5.2	11.86	5.96	12.42	6.28	0.74495	0.763333	0.658333	0.801667		-191.968	21.3333	-202.055	-77.8917	0.5113	-23.3333	51.3587	-92.25	0.619633	-25.5	-116.421	-44.1833	0.6653	18	246.908	24.4417	0.53575	1	14.8056	-2.78333	0.871205	-1.27517	-3.0548	-0.663137	0.10001	4.80111	0.992823	-2.25055	-3.90595	0.286209	4.77301	0.28224
WOMEN%		54.2857	138.655	-0.839866	6.80902	6.81231	6.24245	6.21415	6.98304	6.94801	7.2973	7.30572	17.9781	18.5801	15.9403	19.4579		-15.3256	6.18656	-8.5299	-17.2336	9.76002	-5.68182	4.47546	-18.4288	26.8662	-43.8395	-40.0736	-51.5909	19.6262	34.0694	18.7848	13.0652	7.72061	3.77358	32.1448	-10.7811	47.5659	-3.21278	-44.2906	-1.83607	4.88694	31.7348	4.47546	-40.0736	-8.5299	32.1448	18.7848	10.0928
Assumptions of normal distribution		YES	YES	YES	YES	YES	YES	YES	YES	YES	YES	YES	YES	YES	YES	YES		YES	YES	YES	YES	YES	YES	YES	YES	YES	YES	YES	YES	YES	NO	YES	YES	YES	YES	YES	YES	YES	YES	YES	YES	YES	YES	YES	YES	YES	YES	YES	YES
WOMEN (Paired sampled t-test)		5.15995e-05	0.00072788	0.704416	0.00882181	0.00980443	0.00887502	0.00805409	0.0085456	0.0096389	0.0238242	0.0263639	0.00160341	0.0130033	0.00148746	0.0010969		0.00252917	0.410342	0.309217	0.0470601	0.00486504	0.430599	0.575058	0.0567285	0.000878146	0.0670005	0.123188	0.0262035	0.0644105		0.281923	0.371246	0.212027	0.891468	0.146324	0.713472	0.0565909	0.547384	0.065574	0.821232	0.864456	0.0859157	0.575058	0.123188	0.309217	0.146324	0.281923	0.0269472
WOMEN (Wilcoxon signed-rank test )																															0.075
Men vs Women LIT
Absolute sex difference	LIT	0	2.78333	94	29.6667	13.8567	27.4733	12.7633	30.2733	14.1467	31.1167	14.56	-0.146383	-0.09	-0.113333	-0.228333	12.4913	45.6556	33.8333	342.832	38.225	0.326217	50.8333	256.159	69.2583	0.229417	26	147.263	38.3333	0.17763	-6.83333	-723.586	-87.1833	-0.547717	-9.5	-18.7326	-12.7167	0.104425	4.0344	2.98615	1.73712	-1.1215	-7.6063	4.95184	2.84676	6.62734	-0.362122	-13.9877	0.315538
Relative sex difference	LIT	0	70.1681	10.5263	17.5959	16.2752	16.5862	15.2525	17.8246	16.4918	18.2824	16.9381	-3.53271	-2.19067	-2.74415	-5.54207	14.7162	3.64487	9.8115	14.4729	8.45733	6.22703	12.3782	22.322	13.8358	9.9471	44.6991	50.6898	44.7601	5.24005	-12.9338	-55.0505	-46.6034	-7.89306	-35.8491	-40.6708	-49.2576	5.70138	10.1646	43.2951	4.80967	-54.8014	-50.2769	22.322	50.6898	14.4729	-40.6708	-55.0505	11.2835
Assumptions of normal distribution	LIT	YES	YES	YES	YES	YES	YES	YES	YES	YES	YES	YES	YES	No	YES	YES	YES	YES	YES	YES	YES	YES	No	No	No	YES	YES	YES	YES	YES	YES	YES	YES	YES	YES	YES	YES	YES	NO	YES	NO	YES	YES	NO	YES	YES	YES	YES	YES
Student t-test	LIT	1	0.000423937	0.0126942	1.66174e-05	1.04799e-05	1.52041e-05	1.53327e-05	1.93384e-05	1.25197e-05	4.01527e-05	2.8133e-05	0.234494		0.368545	0.137856	0.000770373	0.22881	0.407904	0.220329	0.480789	0.0615888				0.0129798	0.0521519	0.0210995	0.0482331	0.508728	0.384575	0.0170526	0.0304285	0.130217	0.585178	0.520644	0.475442	0.652041		0.0636484		0.427021	0.0288857		0.0210995	0.220329	0.520644	0.0170526	0.00108081
Mann–Whitney U test	LIT													1									0.24	0.009	0.24														0.24		1			0.009
Men vs Women HIT
SEX diff	HIT	0.166667	-0.233333	210	11.8633	4.64	16.8967	7.29667	10.8667	4.09	7.78667	2.54	-1.04745	-1.06167	-1.035	-1.02		186.781	8	-38.9228	9.90833	-0.29715	192.5	555.637	204.583	-0.25015	13.5	64.7359	16.7167	-0.57091	0.666667	-556.222	-40.7833	-0.941367	-5.66667	-32.0372	-5.09167	-0.65997	15.3313	1.04435	-6.44981	-1.07842	-8.97009	10.7411	1.25142	-0.752422	-0.619316	-10.7524	-0.209025
Relative sex difference	HIT	0.925926	-2.46479	23.7154	6.58781	5.10227	9.60147	8.20957	5.98055	4.45825	4.26386	2.75369	-21.4264	-21.7927	-21.615	-20.7247		17.6104	2.1848	-1.79638	2.6487	-5.16781	49.6988	46.3447	50.1031	-8.54921	41.3265	37.1838	40.3216	-14.0786	0.941176	-35.6253	-19.2814	-12.5936	-20.6061	-52.6368	-22.1056	-24.4182	39.9091	27.1796	-18.192	-50.2412	-45.0081	46.3447	37.1838	-1.79638	-52.6368	-35.6253	-6.7894
Assumptions of normal distribution	HIT	YES	YES	YES	YES	YES	YES	YES	YES	YES	YES	YES	YES	YES	YES	YES		YES	YES	YES	YES	No	YES	YES	YES	YES	YES	YES	YES	YES	YES	YES	YES	YES	YES	YES	YES	YES	YES	YES	YES	YES	YES	YES	YES	YES	YES	YES	YES
Student t-test	HIT	0.686744	0.853252	0.000164914	0.0150136	0.00765129	0.00632907	0.00226939	0.0281613	0.0334725	0.0854542	0.132535	9.96928e-05	0.000391604	4.60559e-05	0.00038924		9.48808e-05	0.859091	0.879666	0.781926		4.72619e-05	0.000579029	0.000129552	0.0278414	0.384152	0.454782	0.398502	0.244533	0.961325	0.0638512	0.292902	0.0291903	0.65157	0.30251	0.638584	0.0124043	0.000445836	0.579584	0.161681	0.329387	0.0308946	0.000579029	0.454782	0.879666	0.30251	0.0638512	0.111384
Mann–Whitney U test	HIT																					0.132
[truncated: 12 more columns]

## Sheet: Uphill_segments
Participant	Int	Segment type	RPE_up	Avg_HR (beat/min)	Rel_HR_max (%)	# Cycles	Av speed (m/s)	LIT/HIT_speed (%)	Vmax (m/s)	Rel_Vmax (%)	Time (s)	#DP	Length_DP (m)	Time_DP (s)	Speed_DP (m/s)	#DIA	Length_DIA (m)	Time_DIA (s)	Speed_DIA (m/s)	#DK	Length_DK (m)	Time_DK (s)	Speed_DK (m/s)	#MISC	Length_MISC (m)	Time_MISC (s)	Speed_MISC (m/s)	#HRB	Length_HRB (m)	Time_HRB (s)	Speed_HRB (m/s)	DIA_rel_time (%)	DK_rel_time (%)	DP_rel_time (%)	HRB_rel_time (%)	MISC_rel_time (%)	DIA_rel_distance (%)	DK_rel_distance (%)	DP_rel_distance (%)	HRB_rel_distance (%)	MISC_rel_distance (%)
M1	LIT	uphill	13	143.9	72.7	476.386	2.4156	63.898	4.74	50.962	581.429	71.0013	312.289	89.9694	3.4711	342	838.587	401.35	2.0894	40.5702	171.284	60.0768	2.8511	1.8147	46.142	8.0814	5.7097	21	36.2222	21.95	1.6502	69.0282	10.3326	15.4738	3.77518	1.38992	59.7284	12.1997	22.2428	2.57993	3.28647
M2	LIT	uphill	12	143.2	72	485.189	2.296	58.6642	4.95	46.3838	611.716	34.6109	200.973	44.8396	4.482	395.928	987.624	489.068	2.0194	48.9988	203.448	72.0076	2.8254	0.65138	3.6938	0.85769	4.3067	5	8.7863	4.95	1.775	79.9502	11.7714	7.33013	0.809199	0.14021	70.3436	14.4906	14.3143	0.625805	0.263091
M3	LIT	uphill	13	147.6	76.9	548.447	2.0725	58.8695	4.5	46.0556	677.684	54.2634	295.702	77.5643	3.8123	416	961.63	511.25	1.8809	0	0	0		8.183	31.8605	10.2154	3.1189	70	115.332	78.65	1.4664	75.4408	0	11.4455	11.6057	1.5074	68.4922	0	21.0614	8.21455	2.26927
M4	LIT	uphill	12	152.3	76.9	465.585	2.5489	63.1463	3.75	67.9707	551.022	144.585	649.668	182.582	3.5582	290	695.363	336.15	2.0686	0	0	0		0	0	0		31	59.4939	32.3	1.8419	61.0048	0	33.1351	5.86183	0	49.5273	0	46.2726	4.23746	0
M5	LIT	uphill	12	142.3	77.8	494.602	2.4495	66.5734	4.61	53.1345	573.382	53.0127	247.214	64.8419	3.8126	346	864.851	390.25	2.2161	39.2802	178.386	56.7283	3.1446	8.309	23.7782	10.3268	2.3026	48	90.2954	51.25	1.7619	68.061	9.89363	11.3087	8.93819	1.80103	61.5991	12.7055	17.6078	6.4313	1.6936
M6	LIT	uphill	12	148.9	74.5	472.369	2.352	67.3964	3.82	61.5707	597.151	59.326	303.161	80.2933	3.7757	335	863.846	418.5	2.0641	37	158.676	56.2	2.8234	0.043344	0.22163	0.056348	3.9332	41	78.62	42.1	1.8675	70.0827	9.41135	13.4461	7.05014	0.00943613	61.5275	11.3017	21.5926	5.59972	0.0157856
M1	HIT	uphill	18	167.6	84.6	335.709	3.7804		4.74	79.7553	371.522	120.307	559.482	126.755	4.4139	174	614.8	191.6	3.2088	23	129.939	31.95	4.0669	11.402	78.2987	14.7709	5.3009	7	22.0045	6.45	3.4116	51.5717	8.59977	34.1178	1.7361	3.97579	43.7892	9.2549	39.8492	1.56727	5.57683
M2	HIT	uphill	19	178	89.4	361.591	3.9138		4.95	79.0667	358.858	120.787	524.534	114.714	4.5725	176.633	585.646	176.104	3.3256	36.636	196.383	45.6668	4.3004	8.5347	44.5911	8.0347	5.5498	19	53.3696	14.35	3.7191	49.0733	12.7256	31.9663	3.99879	2.23896	41.7127	13.9874	37.36	3.80125	3.176
M3	HIT	uphill	18	167.5	87.2	384.991	3.5205		4.5	78.2333	398.949	101.569	562.235	111.585	5.0386	229	697.931	238.3	2.9288	2	8.6426	2.8	3.0867	4.4222	21.7961	5.1224	4.2551	48	113.92	41.15	2.7684	59.7319	0.701844	27.9698	10.3146	1.28397	49.7102	0.61557	40.0452	8.11393	1.55243
M4	HIT	uphill	17	173.7	87.7	382.967	4.0365		3.75	107.64	347.95	211.967	877.937	192.908	4.5511	109	330.675	102	3.2419	0	0	0		11	42.4028	11.4	3.7195	51	153.51	41.65	3.6857	29.3146	0	55.4413	11.9701	3.27633	23.5524	0	62.5311	10.9338	3.02014
M5	HIT	uphill	20	164.9	90.1	363.138	3.6794		4.61	79.8134	381.72	50.2213	275.992	52.6739	5.2396	234.707	802.328	244.663	3.2793	27.1536	148.813	37.6266	3.955	15.0561	70.5377	15.0089	4.6997	36	106.854	31.75	3.3655	64.095	9.85712	13.7991	8.31762	3.93192	57.1459	10.5992	19.6575	7.61071	5.02405
M6	HIT	uphill	19	173.5	86.8	375.544	3.4898		3.82	91.356	402.459	89.3774	443.127	93.6446	4.732	240	804.452	264.1	3.046	7	42.1125	10.2	4.1287	1.1662	7.0798	1.1245	6.2959	38	107.754	33.4	3.2262	65.6217	2.53442	23.2681	8.29899	0.279408	57.2971	2.99947	31.5618	7.67475	0.504259
W1	LIT	uphill	14	185.1	91.2	437.189	2.5915	84.4687	4.37	59.3021	541.964	29.6119	176.069	39.4266	4.4657	361.171	1003.12	432.881	2.3173	44.6035	215.062	67.4291	3.1895	1.8027	10.272	2.2361	4.5938	0	0	0		79.8727	12.4416	7.27476	0	0.412592	71.4475	15.3178	12.5405	0	0.731624
W2	LIT	uphill	13	172.2	88.8	465.716	2.5625	89.0499	3.53	72.5921	548.098	17.7084	105.516	21.7176	4.8586	362.908	997.7	422.976	2.3588	41.4352	170.18	59.199	2.8747	9.6645	56.4567	11.9042	4.7426	34	74.6711	32.3	2.3118	77.1717	10.8008	3.96236	5.89311	2.17191	71.0613	12.1211	7.5154	5.31845	4.02113
W3	LIT	uphill	13	170	86.7	444.428	2.5788	79.9479	4.11	62.7445	544.633	66.338	282.383	84.8492	3.3281	321.415	894.654	381.785	2.3433	44	176.594	62.35	2.8323	12.6747	50.8933	15.6596	3.25	0	0	0		70.0995	11.4481	15.5791	0	2.87526	63.7218	12.5779	20.1128	0	3.62488
W4	LIT	uphill	13	176.7	86.2	528.484	2.2239	78.4915	3.3	67.3909	631.548	16.5575	113.304	22.4727	5.0418	373	920.567	453.1	2.0317	38.9676	178.299	56.0498	3.1811	7.9592	43.6675	10.7992	4.0436	92	148.687	89.15	1.6678	71.7443	8.87498	3.55835	14.1161	1.70996	65.5675	12.6994	8.07007	10.5902	3.11022
W5	LIT	uphill	14			457.476	2.4929	78.628	3.89	64.0848	563.4	38.5715	201.971	47.1239	4.2859	368.037	1000.5	450.077	2.223	37.7316	177.804	54.1565	3.2831	0.13557	0.66488	0.15591	4.2646	13	23.5831	11.9	1.9818	79.8859	9.61244	8.3642	2.11218	0.0276731	71.2608	12.6641	14.3854	1.67971	0.0473561
W6	LIT	uphill	13	165.2	86	527.557	2.1004	68.7911	3.94	53.3096	668.682	15.5923	86.6534	22.1416	3.9136	485.74	1265.14	617.246	2.0496	0	0	0		6.2245	23.3206	7.7673	3.0024	20	29.4134	21.55	1.3649	92.3078	0	3.31123	3.22276	1.16158	90.1095	0	6.17189	2.09497	1.66101
W1	HIT	uphill	19	193.7	95.4	425.792	3.068		4.37	70.2059	457.79	28.433	141.72	31.1265	4.553	375.68	1157.1	401.155	2.8844	8.4353	39.2969	10.8005	3.6384	13.2438	66.4031	14.721	4.5108	0	0	0		87.6286	2.35927	6.7993	0	3.21567	82.4149	2.79892	10.094	0	4.72957
W2	HIT	uphill	18	175	90.2	465.349	2.8776		3.53	81.5184	488.08	50.9711	212.883	52.4982	4.055	320.395	875.837	335.755	2.6086	28.0731	126.63	40.067	3.1604	12.9091	72.8022	14.6688	4.9631	53	116.373	45.1	2.5803	68.7908	8.2091	10.7561	9.24028	3.00541	62.3815	9.0192	15.1626	8.28868	5.18534
W3	HIT	uphill	20	177.8	90.7	434.163	3.2256		4.11	78.4818	435.423	70.2684	288.342	68.7555	4.1937	342	1047.85	348.55	3.0063	2	5.4889	2.05	2.6775	5.8951	25.0347	4.6261	5.4116	14	37.8143	11.45	3.3026	80.0486	0.470807	15.7905	2.62963	1.06244	74.6328	0.390947	20.5372	2.69333	1.7831
W4	HIT	uphill	17	188.2	91.8	470.181	2.8333		3.3	85.8576	495.712	15.4317	112.207	19.8349	5.657	376.797	1078.53	404.27	2.6679	6.7225	38.7351	8.3754	4.6249	9.2292	35.7369	9.7407	3.6688	62	139.311	53.5	2.604	81.5534	1.68957	4.0013	10.7926	1.96499	76.8187	2.75891	7.99193	9.92247	2.54536
W5	HIT	uphill	19			430.601	3.1705		3.89	81.5039	442.99	42.9676	198.942	39.4926	5.0375	326.206	929.441	332.582	2.7946	47.4277	250.633	60.1679	4.1656	0	0	0		14	25.5088	10.75	2.3729	75.0767	13.5822	8.91501	2.42669	0	66.1995	17.8514	14.1697	1.81687	0
W6	HIT	uphill	17	180.8	94.2	435.206	3.0533		3.94	77.4949	459.994	28.6894	145.037	27.9549	5.1882	384.517	1213.31	414.642	2.9262	0	0	0		7.4192e-08	3.7743e-07	8.1611e-08	4.6247	22	46.1806	17.4	2.6541	90.1408	0	6.07723	3.78266	1.77417e-08	86.4179	0	10.3303	3.28922	2.68825e-08
Mean
MEN	LIT		12.3333	146.367	75.1333	490.43	2.35575	63.0913	4.395	54.3462	598.731	69.4665	334.834	90.015	3.81865	354.155	868.65	424.428	2.05642	27.6415	118.632	40.8355	2.91113	3.1669	17.616	4.92294	3.87422	36	64.7917	38.5333	1.72715	70.5946	6.9015	15.3565	6.34004	0.808	61.8697	8.4496	23.8486	4.61479	1.2547
WOMEN	LIT		13.3333	173.84	87.78	476.808	2.425	79.8962	3.85667	63.2373	583.054	30.7299	160.983	39.6219	4.31562	378.712	1013.61	459.678	2.22062	34.4563	152.99	49.8641	3.07214	6.4102	30.8792	8.08705	3.98283	26.5	46.0591	25.8167	1.83157	78.5136	8.86299	7.00834	4.22402	1.39316	72.1947	10.8967	11.466	3.28056	2.19937
MEN	HIT		18.5	170.867	87.6333	367.323	3.73673		4.395	85.9775	376.91	115.705	540.551	115.38	4.75795	193.89	639.305	202.795	3.17173	15.9649	87.6484	21.3739	3.90754	8.59687	44.1177	9.24357	4.97015	33.1667	92.9019	28.125	3.36275	53.2347	5.73646	31.0938	7.43937	2.49773	45.5346	6.24276	38.5008	6.61695	3.14229
WOMEN	HIT		18.3333	183.1	92.46	443.549	3.03805		3.85667	79.1771	463.332	39.4602	183.188	39.9438	4.78073	354.266	1050.34	372.826	2.81467	15.4431	76.7973	20.2435	3.65336	6.87953	33.3295	7.29277	4.6358	27.5	60.8647	23.0333	2.70278	80.5398	4.38516	8.72323	4.81197	1.54142	74.8109	5.46989	13.0476	4.33509	2.37389
SD
MEN	LIT		0.516398	3.89341	2.42872	30.1712	0.163397	3.7077	0.496175	8.7507	43.8697	38.6386	159.85	47.9429	0.355128	45.3141	103.701	65.1847	0.108601	21.7919	93.0453	32.1423	0.15616	3.9886	19.2942	5.13095	1.28452	22.5211	38.4107	25.3988	0.148509	6.51322	5.40374	9.1197	3.80471	0.842664	7.38614	6.62716	11.3853	2.7358	1.37423
WOMEN	LIT		0.516398	7.53412	2.21179	40.8919	0.210095	6.80595	0.3879	6.62978	53.7711	19.6481	74.1895	24.5847	0.629665	55.5733	131.612	81.3577	0.147265	17.0943	76.6391	24.8784	0.204117	4.75118	22.8605	5.94153	0.711605	34.5702	57.2298	33.4605	0.407346	7.90482	4.52457	4.69504	5.32515	1.07546	9.37406	5.45863	5.28415	4.0762	1.62824
MEN	HIT		1.04881	4.96897	1.96435	18.299	0.216398		0.496175	11.6845	21.7033	53.8415	197.179	45.955	0.318425	50.8422	176.646	59.6142	0.152557	15.0482	81.6708	19.4568	0.475573	5.05988	27.3481	5.52821	0.932906	17.0577	47.1584	14.5127	0.348015	13.46	5.33917	13.9486	3.86444	1.50392	12.5816	5.81701	14.0441	3.35886	1.94787
WOMEN	HIT		1.21106	7.70325	2.25344	19.1056	0.155894		0.3879	5.27862	24.0645	19.5393	63.8759	17.9654	0.620155	28.1652	129.48	37.7439	0.153904	18.5844	96.4778	24.3218	0.77489	5.96667	31.4588	6.76841	0.644172	24.4602	54.6563	21.2719	0.352042	7.89407	5.38759	4.17409	4.24368	1.42177	9.22226	6.87164	4.54957	3.8929	2.24065
LIT vs HIT
MEN			6.16667	24.5	12.5	-123.106	1.38098			31.6312	-221.821	46.2384	205.717	25.3651	0.9393	-160.265	-229.345	-221.633	1.11532	-11.6766	-30.9839	-19.4616	0.996415	5.42996	26.5017	4.32063	1.09593	-2.83333	28.1103	-10.4083	1.6356	-17.3599	-1.16504	15.7372	1.09933	1.68973	-16.3351	-2.20683	14.6522	2.00216	1.88758
MEN%			50	16.7388	16.6371	-25.1017	58.6218			58.2032	-37.0486	66.5621	61.4384	28.1787	24.5977	-45.2527	-26.4024	-52.2193	54.2359	-42.243	-26.1176	-47.6585	34.2278	171.46	150.441	87.7652	28.2878	-7.87037	43.3856	-27.0112	94.6994	-24.591	-16.881	102.479	17.3394	209.125	-26.4024	-26.1176	61.4384	43.3856	150.441
Assumptions of normal distribution			YES	YES	No	YES	YES			YES	YES	YES	YES	YES	No	YES	YES	YES	No	YES	YES	YES	YES	YES	YES	YES	YES	YES	YES	YES	YES	YES	No	YES	YES	YES	YES	YES	YES	YES	YES
MEN (Paired sampled t-test)			9.22974e-05	9.50278e-05		0.000152638	6.95149e-06			1.23242e-05	2.19363e-05	0.0141921	0.00494798	0.0784811		0.000428857	0.0119099	0.000423086		0.0596186	0.159165	0.0491671	0.0033974	0.0649117	0.0365482	0.123172	0.0586978	0.693548	0.13376	0.216825	2.17119e-05	0.0172203		0.00552321	0.424554	0.029235	0.0119099	0.159165	0.00494798	0.13376	0.0365482
MEN (Wilcoxon signed-rank test )					0.027										0.028				0.028														0.705
WOMEN			5	9.26	4.68	-33.2598	0.61305			15.9397	-119.723	8.73027	22.2058	0.321833	0.465117	-24.4462	36.7308	-86.8519	0.59405	-19.0132	-76.1925	-29.6206	0.58122	0.469338	2.45032	-0.794285	0.652967	1	14.8056	-2.78333	0.871205	2.02618	-4.47783	1.71489	0.587945	0.148255	2.61616	-5.42682	1.58161	1.05453	0.174524
WOMEN%			37.5	5.32674	5.33151	-6.9755	25.2804			25.2062	-20.5337	28.4097	13.7939	0.812261	10.7775	-6.45508	3.62375	-18.8941	26.7516	-55.1806	-49.8024	-59.4027	18.9191	7.32175	7.93519	-9.82169	16.3945	3.77358	32.1448	-10.7811	47.5659	2.58068	-50.5228	24.4693	13.9191	10.6416	3.62375	-49.8024	13.7939	32.1448	7.93519
Assumptions of normal distribution			YES	YES	YES	YES	YES			YES	YES	YES	YES	YES	YES	YES	No	YES	YES	YES	YES	YES	YES	YES	YES	YES	YES	YES	YES	YES	YES	YES	YES	No	YES	YES	No	YES	YES	YES	YES
WOMEN (Paired sampled t-test)			9.98863e-05	0.0119019	0.0135613	0.0693713	0.000899754			0.000858044	0.00227287	0.163523	0.338269	0.963908	0.179899	0.255261		0.0232175	0.000822293	0.0778573	0.126803	0.0553257	0.0995776	0.871054	0.851844	0.823586	0.228409	0.891468	0.146324	0.713472	0.0565909	0.567269	0.123714		0.566037	0.831497		0.126803	0.338269	0.146324	0.851844
WOMEN (Wilcoxon signed-rank test )																	0.345																	0.34			0.34
Men vs Women LIT
Absolute sex difference	LIT		1	27.4733	12.6467	-13.6211	0.06925	16.8049		8.89113	-15.6766	-38.7365	-173.852	-50.3931	0.496967	24.5573	144.964	35.2495	0.1642	6.81478	34.3575	9.02862	0.161015	3.24329	13.2631	3.16411	0.108613	-9.5	-18.7326	-12.7167	0.104425	7.91902	1.96149	-8.3482	-2.11602	0.585163	10.325	2.44711	-12.3826	-1.33423	0.944668
Relative sex difference	LIT		7.5	15.8038	14.4072	-2.85672	2.85567	21.0334		14.0599	-2.6887	-126.055	-107.994	-127.185	11.5155	6.48444	14.3017	7.66832	7.39434	19.778	22.4573	18.1065	5.24113	50.5958	42.9518	39.1257	2.72704	-35.8491	-40.6708	-49.2576	5.70138	10.0862	22.1312	-119.118	-50.0948	42.0025	14.3017	22.4573	-107.994	-40.6708	42.9518
Assumptions of normal distribution	LIT		No	YES	YES	YES	YES	YES		YES	YES	No	No	YES	YES	No	No	No	YES	NO	NO	NO	No	NO	YES	No	YES	YES	YES	YES	YES	YES	No	No	YES	YES	No	No	No	YES	YES
Student t-test	LIT			2.64973e-05	8.97491e-06	0.526286	0.53823	0.000342036		0.0754007	0.592188			0.0449359	0.123104				0.0526095				0.111		0.30295		0.862612	0.585178	0.520644	0.475442	0.652041	0.0875072			0.446762	0.318828				0.520644	0.30295
Mann–Whitney U test	LIT		0.026									0.041	0.015			0.485	0.026	0.485		0.589	0.589	1		0.31		0.589							0.589	0.065			0.026	0.589	0.015
Men vs Women HIT
SEX diff	HIT		-0.166667	12.2333	4.82667	76.2253	-0.698683		-0.538333	-6.80038	86.422	-76.2446	-357.363	-75.4364	0.0227833	160.376	411.039	170.031	-0.357067	-0.521833	-10.8512	-1.13043	-0.25418	-1.71733	-10.7882	-1.9508	-0.33435	-5.66667	-32.0372	-5.09167	-0.65997	27.3051	-1.35129	-22.3705	-2.6274	-0.956312	29.2763	-0.772875	-25.4532	-2.28185	-0.768391
Relative sex difference	HIT		-0.909091	6.68123	5.22028	17.1853	-22.9978		-13.9585	-8.58882	18.6523	-193.219	-195.079	-188.856	0.476566	45.2699	39.1338	45.6061	-12.6859	-3.37907	-14.1296	-5.58419	-6.95743	-24.9629	-32.3684	-26.7498	-7.21235	-20.6061	-52.6368	-22.1056	-24.4182	33.9026	-30.8152	-256.448	-54.6013	-62.0411	39.1338	-14.1296	-195.079	-52.6368	-32.3684
Assumptions of normal distribution	HIT		YES	YES	YES	YES	YES		YES	No	YES	YES	YES	YES	YES	YES	YES	YES	YES	YES	YES	YES	YES	YES	YES	YES	YES	YES	YES	YES	YES	YES	YES	YES	YES	YES	YES	YES	YES	YES	YES
Student t-test	HIT		0.804023	0.0109938	0.00421893	3.46645e-05	7.66464e-05		0.0627353		6.61769e-05	0.00856491	0.0017623	0.00381563	0.937774	4.98745e-05	0.000984568	0.000150492	0.00237614	0.958423	0.837675	0.930916	0.549295	0.602542	0.540343	0.596513	0.516267	0.65157	0.30251	0.638584	0.0124043	0.0015955	0.67183	0.00370049	0.288364	0.284107	0.000984568	0.837675	0.0017623	0.30251	0.540343
Mann–Whitney U test	HIT									0.485

## Sheet: Flat_segments
Participant	Int	Segment type	RPE_flat	Avg_HR (beat/min)	Rel_HRmax (%)	# Cycles	Av speed (m/s)	LIT/HIT_speed (%)	Vmax (m/s)	Rel_Vmax (%)	Time (s)	#DP	Length_DP (m)	Time_DP (s)	Speed_DP (m/s)	#DIA	Length_DIA (m)	Time_DIA (s)	Speed_DIA (m/s)	#DK	Length_DK (m)	Time_DK (s)	Speed_DK (m/s)	#MISC	Length_MISC (m)	Time_MISC (s)	Speed_MISC (m/s)	#HRB	Length_HRB (m)	Time_HRB (s)	Speed_HRB	DIA_rel_time (%)	DK_rel_time (%)	DP_rel_time (%)	HRB_rel_time (%)	MISC_rel_time (%)	DIA_rel_distance (%)	DK_rel_distance (%)	DP_rel_distance (%)	HRB_rel_distance (%)	MISC_rel_distance (%)
M1	LIT	flat	12	120.9	61.1	171.331	5.5577	76.1704	8.58	64.7751	268.276	133.419	864.475	174.245	4.9613	0	0	0		1	6.5399	1.2	5.4499	36.9126	616.394	92.1867	6.6864	0	0	0		0	0.4473	64.9497	0	34.3626	0	0.465805	61.5723	0	43.9027
M2	LIT	flat	8	120.5	60.6	195.998	5.3826	78.248	7.15	75.2811	277.004	160.252	1112.73	212.668	5.2323	3	12.4217	3.35	3.708	0	0	0	NoData	32.7452	360.789	60.0441	6.0087	0	0	0		1.20937	0	76.7744	0	21.6763	0.884736	0	79.2545	0	25.6972
M3	LIT	flat	10	135.5	70.6	178.622	5.5012	77.0012	8.64	63.6713	271.032	129.499	997.822	184.936	5.3955	1	5.9328	1.2	4.944	7	40.9597	10.05	4.0756	41.1237	444.319	74.4891	5.9649	0	0	0		0.442753	3.70805	68.2341	0	27.4835	0.422564	2.91736	71.0699	0	31.6467
M4	LIT	flat	10	133	67.2	204.929	5.3348	70.2946	8.24	64.7427	279.486	165.957	1131.48	216.888	5.2169	9	43.9676	11.5	3.8233	2	9.1244	2.8	3.2587	27.9716	301.172	47.3114	6.3657	0	0	0		4.1147	1.00184	77.6027	0	16.928	3.1316	0.649886	80.5898	0	21.451
M5	LIT	flat	10	123.6	67.5	218.53	5.1326	81.4944	8.33	61.6158	290.496	163.414	1090.65	196.802	5.5418	8	27.4053	8.95	3.062	0	0	0	NoData	47.1167	337.678	77.8737	4.3362	0	0	0		3.08094	0	67.747	0	26.8071	1.95194	0	77.6814	0	24.0512
M6	LIT	flat	9	127.2	63.6	211.063	4.9175	74.5358	8.06	61.0112	303.203	172.878	1157.88	239.054	4.8436	1	3.708	1.05	3.5314	0	0	0	NoData	37.1843	327.346	62.6778	5.2227	0	0	0		0.346303	0	78.8428	0	20.6719	0.264103	0	82.4702	0	23.3152
M1	HIT	flat	17	156.2	78.9	154.495	7.2964		8.58	85.0396	204.347	108.055	767.457	113.686	6.7507	0	0	0		0	0	0	NoData	46.44	715.781	89.5984	7.9888	0	0	0		0	0	55.6335	0	43.8461	0	0	54.6622	0	50.9815
M2	HIT	flat	18	169.2	85	211.432	6.8789		7.15	96.2084	216.75	168.362	1079.31	161.875	6.6675	0	0	0		3	22.402	2.9	7.7248	40.0693	387.563	51.7229	7.4931	0	0	0		0	1.33795	74.6831	0	23.863	0	1.59558	76.8737	0	27.6042
M3	HIT	flat	16	163.8	85.3	174.397	7.1443		8.64	82.6887	208.698	122.183	900.568	130.591	6.8961	0	0	0		6	41.9734	5.8	7.2368	46.2139	542.556	71.4793	7.5904	0	0	0		0	2.77914	62.5742	0	34.2501	0	2.98956	64.143	0	38.6436
M4	HIT	flat	15	166.7	84.2	194.435	7.5892		8.24	92.1019	196.463	152.049	978.534	135.474	7.2231	0	0	0		0	0	0	NoData	42.3858	504.12	59.8904	8.4174	0	0	0		0	0	68.9562	0	30.4843	0	0	69.6961	0	35.906
M5	HIT	flat	18	154.5	84.4	226.053	6.2981		8.33	75.6074	236.738	172.422	1084.43	171.908	6.3082	0	0	0		1.8464	16.2535	2.1734	7.4784	51.7844	388.04	62.2955	6.229	0	0	0		0	0.918061	72.6151	0	26.3141	0	1.15766	77.2389	0	27.6382
M6	HIT	flat	15	163.2	81.6	208.142	6.5975		8.06	81.8548	225.995	172.218	1159.37	177.715	6.5237	0	0	0		2	11.4567	1.85	6.1928	33.9236	315.913	45.783	6.9002	0	0	0		0	0.818603	78.6369	0	20.2584	0	0.816004	82.5759	0	22.5009
W1	LIT	flat	13	171.1	84.3	241.045	4.6285	89.9227	6.53	70.8806	322.135	174.848	1065.97	222.445	4.7921	23	92.7627	27.75	3.3428	22	121.989	31.55	3.8665	21.1973	202.062	38.6139	5.2329	0	0	0		8.61441	9.79404	69.0534	0	11.9869	6.60703	8.68867	75.9237	0	14.3919
W2	LIT	flat	9	159.7	82.3	223.703	5.1178	84.7248	6.82	75.0411	291.336	158.268	1042.32	198.959	5.2389	5	21.1274	6.3	3.3536	10	53.7938	13.9	3.8701	50.4359	367.015	70.8602	5.1794	0	0	0		2.16245	4.77112	68.2918	0	24.3225	1.5048	3.83147	74.2395	0	26.1407
W3	LIT	flat	10	153.8	78.5	230.466	4.7584	81.182	6.21	76.6248	313.341	177.364	1096.76	229.721	4.7743	27	128.173	32.65	3.9257	0	0	0		26.102	264.802	50.7021	5.2227	0	0	0		10.42	0	73.3134	0	16.1811	9.12917	0	78.1165	0	18.8605
W4	LIT	flat	10	160.6	78.3	224.578	4.8821	96.9209	6.5	75.1092	305.401	162.394	1007.52	207.592	4.8534	22	85.39	27.2	3.1393	6	35.2366	8.3	4.2454	34.184	357.464	61.2095	5.84	0	0	0		8.90631	2.71774	67.9734	0	20.0423	6.08191	2.50973	71.7609	0	25.4604
W5	LIT	flat	9			240.804	4.8384	86.2691	6.98	69.3181	308.16	185.558	1153.23	229.115	5.0334	23	81.7343	28.75	2.8429	10	66.2498	15.7	4.2197	22.2466	184.061	33.4128	5.5087	0	0	0		9.32958	5.09476	74.3495	0	10.8427	5.82153	4.71865	82.1389	0	13.1098
W6	LIT	flat	9	153	79.7	253.619	4.2633	76.0082	6.78	62.8805	349.729	151.629	987.255	205.731	4.7988	48.9548	184.756	61.1708	3.0203	30.2597	197.719	50.5785	3.9092	22.7755	109.896	29.5827	3.7149	0	0	0		17.4909	14.4622	58.8257	0	8.45875	13.1593	14.0826	70.3173	0	7.82734
W1	HIT	flat	18	184.7	91	266.059	5.1472		6.53	78.8239	289.672	170.593	891.237	170.004	5.2424	32	142.928	33.8	4.2286	5.4769	26.3421	6.3985	4.1169	57.9889	425.018	78.4071	5.4207	0	0	0		11.6684	2.20888	58.6886	0	27.0675	10.18	1.87622	63.4784	0	30.2719
W2	HIT	flat	16	166.1	85.6	214.58	6.0405		6.82	88.5704	246.834	154.372	994.566	164.65	6.0405	0	0	0		5	22.4674	6.05	3.7136	55.2085	470.892	75.625	6.2267	0	0	0		0	2.45104	66.7047	0	30.638	0	1.60024	70.838	0	33.5393
W3	HIT	flat	17	169.5	86.5	238.832	5.8614		6.21	94.3865	254.376	184.504	1004.79	173.852	5.7796	25	114.197	25.25	4.5227	0	0	0		29.3287	370.335	54.9892	6.7347	0	0	0		9.92625	0	68.3445	0	21.6173	8.13371	0	71.5666	0	26.3771
W4	HIT	flat	19	179.8	87.7	263.336	5.0372		6.5	77.4954	295.998	136.411	758.469	142.657	5.3167	36.3826	152.618	36.6708	4.1618	52.5609	304.107	64.1384	4.7414	37.9817	269.764	51.3336	5.2551	0	0	0		12.3889	21.6685	48.1954	0	17.3426	10.8702	21.6601	54.022	0	19.214
W5	HIT	flat	17			274.003	5.6085		6.98	80.351	265.846	209.767	1085.02	189.101	5.7378	22	80.3307	20.65	3.8901	9	53.8796	12.25	4.3983	33.236	265.547	42.7349	6.2138	0	0	0		7.76764	4.60792	71.1318	0	16.075	5.72156	3.83758	77.2808	0	18.9136
W6	HIT	flat	15	174.8	91	271.586	5.609		6.78	82.7286	265.823	210.586	1170.14	201.51	5.8069	28	133.783	30.65	4.3649	2	8.4177	1.6	5.2611	31	167.367	30.05	5.5696	0	0	0		11.5302	0.601905	75.8063	0	11.3045	9.5287	0.599551	83.3436	0	11.9207
Mean
MEN	LIT		9.83333	126.783	65.1	196.745	5.3044	76.2908	8.16667	65.1829	281.583	154.236	1059.17	204.099	5.19857	3.66667	15.5726	4.34167	3.81374	1.66667	9.43733	2.34167	4.2614	37.1757	397.95	69.0971	5.7641					1.53234	0.859532	72.3585	0	24.6549	1.10916	0.672175	75.4397	0	28.344
WOMEN	LIT		10	159.64	80.62	235.703	4.74808	85.8379	6.63667	71.6424	315.017	168.343	1058.84	215.594	4.91515	24.8258	98.9907	30.6368	3.27077	13.0433	79.1647	20.0048	4.02218	29.4902	247.55	47.3969	5.11643					9.48727	6.13998	68.6345	0	15.3057	7.05062	5.63851	75.4161	0	17.6318
MEN	HIT		16.5	162.267	83.2333	194.826	6.9674		8.16667	85.5835	214.832	149.215	994.944	148.541	6.72822	0	0	0		2.14107	15.3476	2.12057	7.1582	43.4695	475.662	63.4616	7.43648					0	0.975625	68.8498	0	29.836	0	1.09313	70.865	0	33.8791
WOMEN	HIT		17	174.98	88.36	254.733	5.55063		6.63667	83.726	269.758	177.705	984.039	173.629	5.65398	23.8971	103.976	24.5035	4.23362	12.3396	69.2024	15.0728	4.44626	40.7906	328.154	55.5233	5.90343					8.88023	5.25638	64.8119	0	20.6742	7.4057	4.92894	70.0883	0	23.3728
SD
MEN	LIT		1.32916	6.30917	3.97291	18.5549	0.240473	3.75397	0.542574	5.19127	13.1196	18.1694	110.002	23.5396	0.260907	3.88158	16.9258	4.75431	0.695268	2.73252	15.9333	3.93401	1.10735	6.6155	117.671	15.729	0.853782					1.68006	1.45056	6.03682	0	6.18568	1.20554	1.13485	7.8349	0	8.38112
WOMEN	LIT		1.54919	7.25348	2.60231	11.5822	0.287134	7.20061	0.277176	5.12147	19.7923	12.9328	60.71	13.171	0.185001	14.1043	54.3904	17.6202	0.375253	11.0895	70.5639	18.2266	0.192983	11.301	101.685	16.3846	0.730827					4.89296	5.19594	5.50446	0	6.03851	3.87396	5.02592	4.32407	0	7.24254
MEN	HIT		1.3784	5.79782	2.49533	26.3525	0.473031		0.542574	7.44955	14.7859	27.811	143.587	25.6234	0.31481	0	0	0		2.23178	15.7845	2.15478	0.673731	6.15391	144.153	15.5683	0.779713					0	1.03108	8.46237	0	8.438	0	1.12425	10.227	0	10.2673
WOMEN	HIT		1.41421	7.52708	2.5225	23.3355	0.392345		0.277176	6.51691	19.3804	29.8514	144.823	20.3462	0.309433	12.7614	57.0022	13.3272	0.236638	19.9452	116.55	24.4162	0.591321	12.6163	113.77	18.7511	0.575612					4.65397	8.20037	9.90439	0	7.22613	4.05999	8.30131	10.315	0	8.10325
LIT vs HIT
MEN			6.66667	35.4833	18.1333	-1.91997	1.663			20.4006	-66.7509	-5.02155	-64.2288	-55.5574	1.52965	-3.66667	-15.5726	-4.34167		0.4744	5.91027	-0.2211		6.29382	77.7123	-5.63555	1.67238					-1.53234	0.116093	-3.50863		5.18109	-1.10916	0.420959	-4.5747		5.53507
MEN%			67.7966	27.9874	27.8546	-0.975863	31.3513			31.2975	-23.7056	-3.25575	-6.06406	-27.2209	29.4245	-100	-100	-100		28.464	62.6264	-9.44199		16.9299	19.5282	-8.15598	29.0138					-100	13.5065	-4.84895		21.0144	-100	62.6264	-6.06406		19.5282
Assumptions of normal distribution			YES	YES	YES	YES	YES			YES	YES	YES	YES	YES	YES	YES	YES	YES		YES	YES	YES		YES	YES	YES	YES					YES	YES	YES		YES	YES	YES	YES		YES
MEN (Paired sampled t-test)			0.000413537	6.35556e-05	3.97032e-05	0.705966	8.85387e-05			8.16502e-05	2.57089e-05	0.397959	0.0497518	0.000709529	0.000317026	0.0685758	0.073938	0.0755086		0.59571	0.308176	0.861696		0.0469774	0.0512725	0.256449	2.29138e-05					0.0757716	0.793233	0.174828		0.0772778	0.073938	0.308176	0.0497518		0.0512725
MEN (Wilcoxon signed-rank test )
WOMEN			7	15.34	7.74	19.03	0.80255			12.0836	-45.2587	9.36197	-74.8034	-41.9644	0.738833	-0.9287	4.98535	-6.13333	0.962853	-0.70365	-9.96237	-4.93193	0.42408	11.3004	80.6037	8.12643	0.787					-0.607044	-0.883595	-3.82267		5.36845	0.355082	-0.70957	-5.32788		5.741
WOMEN%			70	9.60912	9.6006	8.07375	16.9026			16.8665	-14.3671	5.56123	-7.06464	-19.4646	15.0318	-3.74087	5.03618	-20.0195	29.4382	-5.39473	-12.5844	-24.6538	10.5435	38.3192	32.5605	17.1455	15.3818					-6.39851	-14.3908	-5.5696		35.0748	5.03618	-12.5844	-7.06464		32.5605
Assumptions of normal distribution			YES	YES	YES	YES	YES			YES	YES	YES	YES	YES	YES	YES	YES	YES	YES	YES	YES	YES	YES	No	YES	YES	YES					YES	YES	YES		YES	YES	YES	YES		YES
WOMEN (Paired sampled t-test)			6.7432e-05	0.00438378	0.00454749	0.0447788	0.00567274			0.00583391	0.00686773	0.469399	0.267376	0.00499573	0.000758132	0.860113	0.796993	0.334961	0.00128259	0.948819	0.879911	0.743056	0.170734		0.106102	0.28959	0.0831486					0.690684	0.852328	0.47536		0.0717742	0.796993	0.879911	0.267376		0.106102
WOMEN (Wilcoxon signed-rank test )																								0.028
Men vs Women LIT
Absolute sex difference	LIT		0.166667	32.8567	15.52	38.9571	-0.556317	9.54718		6.4595	33.4342	14.1069	-0.330667	11.4948	-0.283417	21.1591	83.4181	26.2951	-0.542973	11.3766	69.7274	17.6631		-7.68547	-150.4	-21.7003	-0.647667					7.95493	5.28044	-3.72391		-9.3492	5.94146	4.96634	-0.0235518		-10.7122
Relative sex difference	LIT		1.66667	20.5817	19.2508	16.5281	-11.7167	11.1223		9.01632	10.6135	8.37982	-0.0312291	5.3317	-5.76619	85.2304	84.2687	85.8286	-16.6008	87.222	88.0789	88.2944		-26.0611	-60.7552	-45.7842	-12.6586					83.8484	86.0011	-5.4257		-61.0831	84.2687	88.0789	-0.0312291		-60.7552
Assumptions of normal distribution	LIT		No	YES	YES	YES	YES	YES		No	YES	YES	YES	YES	YES	YES	YES	YES	YES	No	No	No		No	YES	YES	YES					YES	No	YES		YES	YES	No	YES		YES
Student t-test	LIT			2.11772e-05	3.81878e-05	0.0014152	0.00454885	0.0163892			0.00623758	0.152331	0.994983	0.321136	0.0551199	0.00533013	0.00495301	0.00545386	0.132031						0.0393545	0.041317	0.188413					0.00368259		0.290301		0.0243468	0.00495301	0.041	0.994983		0.0393545
Mann–Whitney U test	LIT		0.937							0.132										0.041	0.041	0.041		0.132									0.041
Men vs Women HIT
SEX diff	HIT		0.5	12.7133	5.12667	59.9072	-1.41677		-1.53	-1.85753	54.9263	28.4904	-10.9052	25.0878	-1.07423	23.8971	103.976	24.5035		10.1986	53.8548	12.9522		-2.67887	-147.508	-7.93828	-1.53305					8.88023	4.28076	-4.03795		-9.16184	7.4057	3.83581	-0.776722		-10.5063
Relative sex difference	HIT		2.94118	7.26559	5.80202	23.5177	-25.5244		-23.0537	-2.21858	20.3613	16.0324	-1.10821	14.4491	-18.9996	100	100	100		82.6489	77.8221	85.9312		-6.56736	-44.9509	-14.2972	-25.9688					100	81.4392	-6.23027		-44.3154	100	77.8221	-1.10821		-44.9509
Assumptions of normal distribution	HIT		YES	YES	YES	YES	YES		YES	YES	YES	YES	YES	YES	YES	No	No	No		No	No	No		YES	YES	YES	YES					No	No	YES		YES	No	No	YES		YES
Student t-test	HIT		0.549014	0.0113591	0.00817204	0.00192139	0.000213387		0.000108161	0.655565	0.000254817	0.117961	0.898388	0.089791	0.000139175									0.65389	0.0774597	0.443494	0.00308563							0.465223		0.0709693			0.898388		0.0774597
Mann–Whitney U test	HIT															0.015	0.015	0.015		0.18	0.31	0.18										0.015	0.31				0.015	0.31

## Sheet: Down_segments
Participant	Int	Segment type	RPE	Avg_HR (beat/min)	Rel_Hrmax (%)	#Cycles	Avg_speed (m/s)	LIT/HIT_speed(%)	Time (s)	#DP	Length_DP (m)	Time_DP (s)	Speed_DP (m/s)	#DIA	Length_DIA (m)	Time_DIA (s)	Speed_DIA (m/s)	#DK	Length_DK (m)	Time_DK (s)	Speed_DK (m/s)	Length_MISC (m)	Time_MISC (s)	Speed_MISC (m/s)	#HRB	Length_HRB (m)	Time_HRB (s)	Speed_HRB	DIA_rel_time (%)	DK_rel_time (%)	DP_rel_time (%)	HRB_rel_time (%)	MISC_rel_time (%)	DIA_rel_distance (%)	DK_rel_distance (%)	DP_rel_distance (%)	HRB_rel_distance (%)	MISC_rel_distance (%)
M1	LIT	down	10	133.2	67.3	82.8759	6.9598	82.5256	322.423	55.1734	329.348	73.3731	4.4887	0	0	0		5.4298	30.7807	7.9732	3.8605	1883.89	241.082	7.8143	0	0	0		0	2.4729	22.7568	0	74.7719	0	1.37169	14.6768	0	83.9524
M2	LIT	down	7	133.5	67.1	115.708	7.0156	89.4664	319.859	77.0319	589.556	105.191	5.6046	12.0719	43.0863	15.2821	2.8194	11.0012	50.8203	15.7924	3.218	1560.56	183.598	8.4999	0	0	0		4.77777	4.93731	32.8866	0	57.3998	1.92007	2.26472	26.2726	0	69.5436
M3	LIT	down	7	142.3	74.1	90.608	7.6026	88.3263	295.162	71.9147	598.429	109.27	5.4766	0	0	0		0	0	0		1645.59	185.895	8.8522	0	0	0		0	0	37.0204	0	62.9808	0	0	26.668	0	73.3329
M4	LIT	down	9	145.1	73.3	128.8	7.1359	80.5743	314.466	106.772	776.813	145.182	5.3506	0	0	0		0	0	0		1467.21	169.289	8.6669	0	0	0		0	0	46.1677	0	53.8336	0	0	34.6174	0	65.3836
M5	LIT	down	8	128.9	70.4	114.033	6.6075	92.1651	339.614	91.7388	636.991	115.046	5.5368	0	0	0		2.7198	18.6349	3.8217	4.8761	1588.39	220.75	7.1955	0	0	0		0	1.12531	33.8754	0	65.0001	0	0.830432	28.3864	0	70.7841
M6	LIT	down	8	133.4	66.7	107.643	6.8184	85.7402	329.109	89.8709	655.117	128.298	5.1062	0	0	0		0	0	0		1588.9	200.816	7.9122	0	0	0		0	0	38.9835	0	61.018	0	0	29.1942	0	70.8068
M1	HIT	down	15	165.7	83.7	77.7618	8.4335		266.082	60.6038	424.515	66.6021	6.3739	0	0	0		0	0	0		1819.51	199.481	9.1212	0	0	0		0	0	25.0307	0	74.9697	0	0	18.9178	0	81.0832
M2	HIT	down	17	177.3	89.1	145.399	7.8416		286.166	118.272	871.857	126.547	6.8896	4.3668	18.0179	4.1962	4.2938	6.364	38.1905	7.4832	5.1035	1315.96	147.942	8.8951	0	0	0		1.46635	2.61498	44.2214	0	51.6981	0.802937	1.70189	38.8528	0	58.6433
M3	HIT	down	13	170.2	88.6	85.2379	8.6074		260.706	60.8741	460.349	70.8107	6.5011	0	0	0		0	0	0		1783.67	189.898	9.3928	0	0	0		0	0	27.1611	0	72.84	0	0	20.5147	0	79.4862
M4	HIT	down	13	173.9	87.8	117.687	8.8563		253.379	99.0732	779.208	103.171	7.5526	0	0	0		0	0	0		1464.81	150.21	9.7518	0	0	0		0	0	40.7179	0	59.2826	0	0	34.7241	0	65.2768
M5	HIT	down	11	159	86.9	122.317	7.1692		313.006	105.139	676.521	110.022	6.1489	1.2926	5.8574	1.4866	3.9402	0	0	0		1561.64	201.499	7.7501	0	0	0		0.474944	0	35.1503	0	64.3756	0.261025	0	30.148	0	69.5919
M6	HIT	down	14	170.1	85.1	100.169	7.9524		282.179	84.2591	604.415	93.8888	6.4376	0	0	0		0	0	0		1639.61	188.292	8.7078	0	0	0		0	0	33.2728	0	66.728	0	0	26.9347	0	73.0662
W1	LIT	down	12	178.2	87.8	174.282	6.1267	93.4162	366.266	137.056	1000.66	181.777	5.5049	2.8287	10.8371	3.7687	2.8755	13.3965	72.2632	19.7209	3.6643	1160.26	161	7.2066	0	0	0		1.02895	5.38432	49.6298	0	43.9572	0.482937	3.22029	44.5929	0	51.7048
W2	LIT	down	7	167	86.1	111.108	7.1955	91.5866	311.862	80.5524	632.15	106.554	5.9327	3.0917	18.195	4.9238	3.6953	8.5648	45.3736	12.451	3.6442	1548.3	187.936	8.2385	0	0	0		1.57884	3.99248	34.167	0	60.2625	0.810829	2.022	28.1707	0	68.9974
W3	LIT	down	7	165	84.2	222.385	6.3653	85.6219	352.536	204.577	1740.52	281.688	6.1789	6.5848	37.5351	8.915	4.2103	1	6.1357	1.35	4.545	459.831	60.5883	7.5894	0	0	0		2.52882	0.382939	79.9031	0	17.1864	1.67269	0.273427	77.5632	0	20.4916
W4	LIT	down	8	169	82.4	119.667	6.736	105.696	333.135	81.0956	577.605	106.312	5.4331	0	0	0		20.0324	110.543	30.2502	3.6543	1555.87	196.578	7.9148	0	0	0		0	9.08045	31.9126	0	59.0086	0	4.92616	25.74	0	69.3348
W5	LIT	down	6			196.433	6.4082	94.1676	350.176	160.584	1237.83	207.583	5.963	2.9627	11.4416	3.523	3.2477	18.2684	101.249	26.4935	3.8217	893.503	112.581	7.9365	0	0	0		1.00606	7.56576	59.2796	0	32.1499	0.509875	4.51201	55.1616	0	39.8174
W6	LIT	down	8	160.7	83.7	224.209	6.1073	85.564	367.429	177.904	1510.79	254.601	5.9339	27.3052	131.74	40.4336	3.2582	2	10.1331	3.15	3.2168	591.362	69.25	8.5395	0	0	0		11.0045	0.857308	69.2926	0	18.8472	5.87077	0.451564	67.3255	0	26.353
W1	HIT	down	17	190.5	93.8	161.89	6.5585		342.151	93.7145	610.745	107.237	5.6953	10.3202	50.3956	12.3949	4.0658	4.0878	18.6504	4.6511	4.0099	1564.23	217.872	7.1796	0	0	0		3.62264	1.35937	31.3419	0	63.677	2.24579	0.831123	27.2168	0	69.7072
W2	HIT	down	13	169.8	87.5	94.0814	7.8565		285.623	68.6674	439.963	75.0432	5.8628	2.6047	16.1387	3.7454	4.3089	4.9269	26.2641	5.983	4.3898	1761.65	200.856	8.7707	0	0	0		1.31131	2.09472	26.2735	0	70.322	0.719193	1.17041	19.6062	0	78.5051
W3	HIT	down	15	174.1	88.9	173.247	7.4342		301.848	156.471	1037.64	163.168	6.3593	5.2923e-08	2.7778e-07	6.6153e-08	4.199	0	0	0		1206.38	138.685	8.6987	0	0	0		2.1916e-08	0	54.0562	0	45.9452	1.23788e-08	0	46.2406	0	53.7603
W4	HIT	down	16	184.5	90	200.694	6.373		352.11	149.652	1008.4	170.678	5.9082	25.8202	113.829	28.9094	3.9374	7.2775	40.7952	9.3246	4.375	1081	143.203	7.5487	0	0	0		8.21032	2.6482	48.4729	0	40.67	5.07259	1.81797	44.9376	0	48.1728
W5	HIT	down	15			213.224	6.8051		329.753	179.093	1096.36	178.391	6.1458	1.7942	11.1618	2.7178	4.107	15.5723	88.2735	18.7321	4.7124	1048.23	129.915	8.0686	0	0	0		0.824193	5.68065	54.0985	0	39.3977	0.497406	3.93376	48.8572	0	46.7125
W6	HIT	down	13	180.9	94.2	242.469	7.1377		314.387	214.986	1630.79	237.933	6.854	14.4831	76.0794	18.2078	4.1784	2	23.4549	2.3	10.1978	513.698	55.95	9.1814	0	0	0		5.79152	0.731582	75.6814	0	17.7965	3.39035	1.04523	72.6733	0	22.8921
Mean
MEN	LIT		8.16667	136.067	69.8167	106.611	7.0233	86.4663	320.106	82.0836	597.709	112.727	5.26058	2.01198	7.18105	2.54702	2.8194	3.1918	16.706	4.59788	3.98487	1622.42	200.238	8.15683	0	0	0		0.796295	1.42259	35.2817	0	62.5007	0.320011	0.744473	26.6359	0	72.3005
WOMEN	LIT		8	167.98	84.84	174.681	6.48983	92.6754	346.901	140.295	1116.59	189.752	5.82442	7.12885	34.9581	10.2607	3.4574	10.5437	57.6164	15.5693	3.75772	1034.85	131.322	7.90422	0	0	0		2.85786	4.54388	54.0308	0	38.5686	1.55785	2.56757	49.759	0	46.1165
MEN	HIT		13.8333	169.367	86.8667	108.095	8.1434		276.92	88.0369	636.144	95.1735	6.65062	0.943233	3.97922	0.947133	4.117	1.06067	6.36508	1.2472	5.1035	1597.53	179.554	8.93647	0	0	0		0.323549	0.435831	34.259	0	64.9823	0.177327	0.283649	28.3487	0	71.1913
WOMEN	HIT		14.8333	179.96	90.88	180.934	7.0275		320.979	143.764	970.648	155.408	6.13757	9.1704	44.6007	10.9959	4.13275	5.64408	32.9064	6.8318	5.53698	1195.87	147.747	8.24128	0	0	0		3.29333	2.08575	48.3207	0	46.3014	1.98755	1.46641	43.2553	0	53.2917
SD
MEN	LIT		1.16905	6.22468	3.29388	17.0336	0.336818	4.37513	14.9737	17.9803	147.649	24.1605	0.416905	4.92833	17.5899	6.23889	0.576228	4.39957	20.9899	6.33615	0.836017	140.786	26.5697	0.626536	0	0	0		1.95052	1.98071	7.74363	0	7.21659	0.783864	0.935378	6.57974	0	6.27388
WOMEN	LIT		2.09762	6.48706	2.12203	49.538	0.414472	7.40026	21.2421	51.0736	468.615	73.3802	0.291134	10.103	49.0129	15.0567	0.511302	8.07264	44.6641	11.9854	0.435616	468.643	59.2481	0.469524	0	0	0		4.0756	3.51075	19.1468	0	18.9989	2.18417	1.99038	20.883	0	20.8843
MEN	HIT		2.04124	6.41301	2.09825	25.2635	0.613891		21.6789	23.8039	175.702	23.1527	0.503331	1.75509	7.26566	1.69916	0.250033	2.59809	15.5912	3.055		191.77	24.1761	0.688273	0	0	0		0.591211	1.06756	7.46023	0	8.64714	0.323782	0.694795	7.82985	0	8.5459
WOMEN	HIT		1.60208	8.21815	2.98613	51.3512	0.559032		25.1152	54.1503	416.811	57.2903	0.421003	9.88307	44.1237	11.1074	0.127129	5.46459	30.1571	6.64105	2.61732	437.325	57.5943	0.775886	0	0	0		3.20616	1.99757	17.8285	0	18.8198	1.9663	1.3439	18.5745	0	19.4886
LIT vs HIT
MEN			5.66667	33.3	17.05	1.48407	1.1201		-43.1861	5.95335	38.435	-17.5531	1.39003									-24.8922	-20.6845	0.779633					-0.472745	-0.986755	-1.02269		2.48165	-0.142684	-0.460824	1.71279		-1.10928
MEN%			69.3878	24.4733	24.4211	1.39203	15.9483		-13.4912	7.25279	6.43038	-15.5714	26.4236									-1.53426	-10.3299	9.55804					-59.3682	-69.3635	-2.89864		3.97059	-44.5873	-61.8994	6.43038		-1.53426
Assumptions of normal distribution			YES	YES	YES	YES	YES		YES	YES	YES	YES	YES									YES	YES	YES					No	No	YES		YES	No	YES	YES		YES
MEN (Paired sampled t-test)			0.00226507	3.97114e-05	2.58454e-05	0.821686	0.00130751		0.000596715	0.48915	0.541011	0.145137	0.00197026									0.655249	0.0270907	0.00295957							0.754936		0.325409		0.10366	0.541011		0.655249
MEN (Wilcoxon signed-rank test )																													0.317	0.102				0.317
WOMEN			6.83333	11.98	6.04	6.25327	0.537667		-25.9219	3.46903	-145.944	-34.3442	0.31315	2.04155	9.64258	0.7352	0.67535	-4.8996	-24.71	-8.73747	1.77926	161.011	16.4246	0.337067					0.435474	-2.45812	-5.71006		7.73281	0.429705	-1.10116	-6.50373		7.17518
WOMEN%			85.4167	7.1318	7.11928	3.57982	8.28475		-7.47243	2.47267	-13.0705	-18.0995	5.3765	28.6379	27.5832	7.16521	19.5335	-46.4695	-42.8871	-56.12	47.3496	15.5588	12.5071	4.26439					15.2378	-54.0975	-10.5682		20.0495	27.5832	-42.8871	-13.0705		15.5588
Assumptions of normal distribution			YES	YES	YES	YES	YES		YES	YES	YES	YES	YES	YES	YES	YES	YES	YES	YES	YES	No	YES	YES	YES					YES	YES	YES		YES	YES	YES	YES		YES
WOMEN (Paired sampled t-test)			0.000196057	0.0151268	0.0161595	0.743489	0.0541791		0.0589739	0.861344	0.405566	0.228351	0.0760642	0.725656	0.713596	0.920769	0.0245809	0.0629191	0.108868	0.0422068		0.38681	0.434255	0.178963					0.826515	0.0534401	0.410003		0.300859	0.713596	0.108868	0.405566		0.38681
WOMEN (Wilcoxon signed-rank test )																					0.043
Men vs Women LIT
Absolute sex difference	LIT		-0.166667	31.9133	15.0233	68.0695	-0.533467	6.20903	26.7951	58.2115	518.883	77.0258	0.563833									-587.57	-68.916	-0.252617					2.06156	3.12129	18.7491		-23.9321	1.23784	1.8231	23.1231		-26.1841
Relative sex difference	LIT		-2.08333	18.9983	17.7078	38.9679	-8.22004	6.69976	7.72415	41.4922	46.4702	40.5928	9.68051									-56.7781	-52.4785	-3.19597					72.1366	68.6922	34.7007		-62.0507	79.4582	71.0048	46.4702		-56.7781
Assumptions of normal distribution	LIT		YES	YES	YES	YES	YES	YES	YES	YES	YES	YES	YES									YES	YES	YES					No	YES	YES		YES	No	YES	YES		YES
Student t-test	LIT		0.868396	1.63265e-05	1.06855e-05	0.0183101	0.0344511	0.107303	0.0301048	0.0375905	0.0414916	0.0498453	0.0217068									0.0264493	0.0357378	0.447673						0.087093	0.0638766		0.0258838		0.0812408	0.0414916		0.0264493
Mann–Whitney U test	LIT																												0.093					0.093
Men vs Women HIT
SEX diff	HIT		1	10.5933	4.01333	72.8387	-1.1159		44.0593	55.7271	334.504	60.2347	-0.51305									-401.667	-31.8069	-0.695183					2.96978	1.64992	14.0617		-18.6809	1.81023	1.18277	14.9066		-17.8996
Relative sex difference	HIT		6.74157	5.88649	4.41608	40.257	-15.879		13.7265	38.7629	34.4619	38.759	-8.35918									-33.588	-21.528	-8.43538					90.1756	79.1044	29.1007		-40.3463	91.0781	80.657	34.4619		-33.588
Assumptions of normal distribution	HIT		YES	YES	YES	YES	YES		YES	YES	YES	YES	YES									YES	YES	YES					No	No	YES		YES	No	No	YES		YES
Student t-test	HIT		0.36743	0.0395012	0.0279013	0.0109186	0.00812126		0.00867795	0.0436786	0.100169	0.0381038	0.0844814									0.0663451	0.240702	0.131659							0.105047		0.0516168			0.100169		0.0663451
Mann–Whitney U test	HIT																												0.026	0.065				0.026	0.065

## Sheet: Technique_changes
Participants	Int	#Tec_Changes	Avg_distance between changes (m)	Avg_time between changes (s)	#DP to TUCK	#TUCK to DP	#DP to TURN	#TURN to DP	#DP to DIA	#DIA to DP	#DIA to DK	#DK to DP	#DIA to HRB	#DK to DIA	#HRB to DIA	#TURN to DIA	#DP to DK	#TUCK to TURN	#DP to HRB	#DIA to TURN	#DIA to TUCK	#DK to TURN	#DK to HRB	#DK to TUCK	#TURN to DK	#TURN to HRB	#TURN to TUCK	#HRB to DP	#HRB to DK	#HRB to TURN	#HRB to TUCK	#TUCK to DIA	#TUCK to DK	#TUCK to HRB
M1	LIT	85	60.8588	13.8611	15	13	8	11	4	6	6	2	3	8	3	0	5	3	0	0	0	0	0	1	0	0	0	0	0	0	0	0	0	0
M2	LIT	69	74.971	17.616	12	11	10	11	6	3	7	4	1	3	1	0	0	1	0	0	0	0	0	0	0	0	0	0	0	0	0	0	0	0
M3	LIT	84	61.5833	14.8987	12	9	9	11	8	9	0	2	8	0	10	0	0	3	1	2	0	0	0	0	2	1	0	0	0	0	0	0	0	0
M4	LIT	61	84.8033	18.9014	11	8	4	5	9	10	1	1	5	0	5	2	0	4	0	0	0	0	0	0	0	0	1	0	0	0	0	0	0	0
M5	LIT	93	55.6237	12.9676	15	16	11	8	6	5	6	4	7	3	7	2	1	1	0	0	0	0	0	0	0	1	1	0	0	1	0	0	0	0
M6	LIT	92	56.2283	13.4509	17	17	10	10	6	6	6	2	6	5	6	0	1	0	0	0	0	0	0	0	0	0	0	0	0	0	0	0	0	0
M1	HIT	76	68.0658	11.1394	14	6	8	15	5	7	5	3	0	3	3	1	2	8	2	0	0	1	0	0	0	1	0	0	0	0	0	0	0	0
M2	HIT	75	68.9733	11.5507	13	11	10	12	3	5	4	5	0	2	3	1	3	3	3	0	0	0	0	0	0	0	0	0	0	0	0	0	0	0
M3	HIT	73	70.863	11.9617	13	6	5	11	6	8	1	4	4	0	7	1	1	8	3	1	0	0	0	0	2	0	0	0	0	0	0	0	0	0
M4	HIT	83	62.3253	9.67108	17	14	10	12	5	8	0	0	4	0	6	1	0	3	3	0	0	0	0	0	0	1	0	1	0	1	0	0	0	0
M5	HIT	82	63.0854	11.4342	13	14	11	9	3	6	3	3	4	3	7	0	3	0	1	0	0	0	0	0	0	2	0	0	0	0	0	0	0	0
M6	HIT	80	64.6625	11.4586	15	16	8	8	5	8	2	2	3	2	6	0	2	0	3	0	0	0	0	0	0	0	0	0	0	0	0	0	0	0
W1	LIT	102	50.7157	12.1392	15	15	8	5	7	3	16	15	0	8	0	3	7	0	0	0	0	0	0	0	0	0	0	0	0	0	0	0	0	0
W2	LIT	78	66.3205	14.8524	11	8	12	11	3	1	9	8	2	3	5	1	0	3	1	0	0	0	0	0	1	2	0	0	0	0	0	0	0	0
W3	LIT	69	74.971	17.6463	8	9	9	7	3	9	2	4	0	6	0	3	8	0	0	1	0	0	0	0	0	0	0	0	0	0	0	0	0	0
W4	LIT	94	55.0319	13.5936	16	15	10	6	3	1	11	8	7	4	7	5	1	1	0	0	0	0	0	0	0	0	0	0	0	0	0	0	0	0
W5	LIT	72	71.8472	17.0819	9	9	9	6	6	1	11	9	3	3	3	3	0	1	0	0	0	0	0	0	0	0	1	0	0	0	0	0	0	0
W6	LIT	80	64.6625	17.4202	9	8	8	6	11	13	1	6	3	0	3	4	5	1	0	1	0	1	0	0	1	0	0	0	0	0	0	0	0	0
W1	HIT	91	56.8462	12.0427	14	12	11	10	10	13	2	3	0	2	0	6	3	6	0	3	0	1	0	0	1	0	4	0	0	0	0	0	0	0
W2	HIT	90	57.4778	11.4	13	10	13	15	4	4	6	4	4	4	7	0	1	3	2	1	0	0	0	0	1	1	0	0	0	0	0	0	0	0
W3	HIT	78	66.3205	12.8064	16	15	10	7	8	11	1	1	3	0	3	3	0	0	0	0	0	0	0	0	0	0	0	0	0	0	0	0	0	0
W4	HIT	107	48.3458	10.7645	17	16	8	7	4	6	5	9	6	2	6	5	9	0	0	1	0	4	0	0	1	0	0	0	0	0	0	1	0	0
W5	HIT	86	60.1512	12.1546	13	13	11	8	6	2	11	9	3	3	3	3	1	1	0	0	0	0	0	0	0	0	1	0	0	0	0	0	0	0
W6	HIT	61	84.8033	17.1457	7	7	10	7	6	9	0	3	3	0	3	3	3	0	0	0	0	0	0	0	0	0	0	0	0	0	0	0	0	0
Mean
MEN	LIT	80.6667	65.6781	15.2826	13.6667	12.3333	8.66667	9.33333	6.5	6.5	4.33333	2.5	5	3.16667	5.33333	0.666667	1.16667	2	0.166667	0.333333	0	0	0	0.166667	0.333333	0.333333	0.333333	0	0	0.166667	0	0	0	0
WOMEN	LIT	82.5	63.9248	15.4556	11.3333	10.6667	9.33333	6.83333	5.5	4.66667	8.33333	8.33333	2.5	4	3	3.16667	3.5	1	0.166667	0.333333	0	0.166667	0	0	0.333333	0.333333	0.166667	0	0	0	0	0	0	0
MEN	HIT	78.1667	66.3292	11.2026	14.1667	11.1667	8.66667	11.1667	4.5	7	2.5	2.83333	2.5	1.66667	5.33333	0.666667	1.83333	3.66667	2.5	0.166667	0	0.166667	0	0	0.333333	0.666667	0	0.166667	0	0.166667	0	0	0	0
WOMEN	HIT	85.5	62.3241	12.719	13.3333	12.1667	10.5	9	6.33333	7.5	4.16667	4.83333	3.16667	1.83333	3.66667	3.33333	2.83333	1.66667	0.333333	0.833333	0	0.833333	0	0	0.5	0.166667	0.833333	0	0	0	0	0.166667	0	0
SD
MEN	LIT	12.9099	11.6834	2.42583	2.33809	3.6697	2.50333	2.42212	1.76068	2.58844	3.01109	1.22474	2.60768	3.0605	3.14113	1.0328	1.94079	1.54919	0.408248	0.816497	0	0	0	0.408248	0.816497	0.516398	0.516398	0	0	0.408248	0	0	0	0
WOMEN	LIT	12.8957	9.43007	2.28619	3.38625	3.38625	1.50555	2.13698	3.20936	5.1251	5.78504	3.7238	2.58844	2.75681	2.75681	1.32916	3.61939	1.09545	0.408248	0.516398	0	0.408248	0	0	0.516398	0.816497	0.408248	0	0	0	0	0	0	0
MEN	HIT	4.07022	3.46105	0.795744	1.60208	4.30891	2.16025	2.48328	1.22474	1.26491	1.87083	1.7224	1.97484	1.36626	1.8619	0.516398	1.16905	3.61478	0.83666	0.408248	0	0.408248	0	0	0.816497	0.816497	0	0.408248	0	0.408248	0	0	0	0
WOMEN	HIT	15.2938	12.449	2.27767	3.50238	3.3116	1.64317	3.16228	2.33809	4.23084	4.07022	3.37145	1.94079	1.60208	2.50333	2.06559	3.25064	2.42212	0.816497	1.16905	0	1.60208	0	0	0.547723	0.408248	1.60208	0	0	0	0	0.408248	0	0
LIT vs HIT
MEN		-2.5	0.651156	-4.08003	0.5	-1.16667	0	1.83333	-2	0.5	-1.83333	0.333333	-2.5	-1.5	0	0	0.666667	1.66667	2.33333	-0.166667
MEN%		-3.09917	0.991436	-26.6971	3.65854	-9.45946	0	19.6429	-30.7692	7.69231	-42.3077	13.3333	-50	-47.3684	0	0	57.1429	83.3333	1400	-50
Assumptions of normal distribution		NO			YES	YES	YES	YES	YES	YES	YES	NO	NO	YES	YES	YES	YES	YES	YES	No
MEN (Paired sampled t-test)					0.701535	0.532271	1	0.21805	0.0408594	0.48959	0.0581171			0.136618	1	1	0.465023	0.205282	0.000916748
MEN (Wilcoxon signed-rank test )		0.462										0.48	0.026							0.317
WOMEN		3	-1.6007	-2.73659	2	1.5	1.16667	2.16667	0.833333	2.83333	-4.16667	-3.5	0.666667	-2.16667	0.666667	0.166667	-0.666667	0.666667	0.166667	0.5
WOMEN%		3.63636	-2.50403	-17.7061	17.6471	14.0625	12.5	31.7073	15.1515	60.7143	-50	-42	26.6667	-54.1667	22.2222	5.26316	-19.0476	66.6667	100	150
Assumptions of normal distribution		NO			YES	YES	YES	YES	YES	YES	YES	YES	YES	YES	YES	No	YES	No	No	YES
WOMEN (Paired sampled t-test)					0.235387	0.312352	0.157979	0.0410563	0.571308	0.193548	0.110512	0.120973	0.327582	0.150221	0.327582		0.775653			0.456021
WOMEN (Wilcoxon signed-rank test )		0.6														1		1	0.317
Men vs Women LIT
Absolute sex difference	LIT	1.83333	-1.75325	0.172952	-2.33333	-1.66667	0.666667	-2.5	-1	-1.83333	4	5.83333	-2.5	0.833333	-2.33333	2.5	2.33333	-1	0	0
Relative sex difference	LIT	2.22222	-2.74268	1.11903	-20.5882	-15.625	7.14286	-36.5854	-18.1818	-39.2857	48	70	-100	20.8333	-77.7778	78.9474	66.6667	-100	0	0
Assumptions of normal distribution	LIT	YES	YES	YES	YES	No	YES	No	YES	No	No	YES	YES	YES	YES	No	No	YES	No	No
Student t-test	LIT	0.81058	0.780691	0.901386	0.195007		0.588449		0.51855			0.00449907	0.126547	0.630914	0.201396			0.225751
Mann–Whitney U test	LIT					0.394		0.18		0.31						0.009	0.31		1	0.818
Men vs Women HIT
SEX diff	HIT	7.33333	-4.0051	1.51639	-0.833333	1	1.83333	-2.16667	1.83333	0.5	1.66667	2	0.666667	0.166667	-1.66667	2.66667	1	-2	-2.16667	0.666667
Relative sex difference	HIT	8.577	-6.42625	11.9222	-6.25	8.21918	17.4603	-24.0741	28.9474	6.66667	40	41.3793	21.0526	9.09091	-45.4545	80	35.2941	-120	-650	80
Assumptions of normal distribution	HIT	YES	YES	YES	YES	YES	YES	No	YES	YES	YES	YES	No	YES	No	No	YES	No	No	No
Student t-test	HIT	0.282841	0.465222	0.154697	0.607679	0.661797	0.129016		0.119701	0.790993	0.383552	0.224754		0.850143			0.494475
Mann–Whitney U test	HIT							0.132					1		0.31	0.041		0.394	0.004	0.31
